# Supplementary material for: Self-rated health in Senegal: A comparison between urban and rural areas
Source: PLoS One. 2017 Sep 8;12(9):e0184416. doi: 10.1371/journal.pone.0184416 (PMC5590920; doi:10.1371/journal.pone.0184416)
Supplement: S3 File — (XLSX) [file pone.0184416.s003.xlsx]

## Sheet: Sheet1
ID	Residence	Sex	Age	Social support	Stress1	Stress2	Stress3	Stress4	Stress5	Stress6	Stress7	Stress8	Stress9	Stress10	Scorestress	Self rated health	Marital status	Educationnal level	Material well being	Systolic blood pressure	Diastolic blood pressure	Weight	Height	Body Mass Index	Glycemia
1	Dakar	Women	23	Yes	2	3	3	4	3	2	4	4	2	2	13	Good	Single	Primary education	2	101	61	52.9	172.1	17.8605	83
2	Dakar	Men	26	Yes	1	2	2	4	2	3	4	3	2	2	13	Excellent	Single	Lower secondary education	4	99.5	70.5	79.7	190	22.0776	68
3	Dakar	Men	26	Yes	1	2	1	4	4	2	5	5	1	1	4	Very good	Married	None	2	122	88	57	176	18	73
4	Dakar	Men	59	No	3	4	4	3	2	3	3	2	3	3	24	Good	Married	Primary education	2	139.5	92.5	98.4	183.4	29.2548	87
5	Dakar	Men	29	Yes	2	2	3	3	2	3	4	3	2	2	16	Very good	Single	Primary education	3	109	77	70.4	178.4	22.1199	81
6	Dakar	Women	31	Yes	2	1	2	4	4	2	4	4	2	2	9	Very good	Single	Primary education	2	111	81	67.1	169	23.4936	84
7	Dakar	Women	46	Yes	1	2	2	4	4	2	4	4	1	2	8	Good	Married	None	3	114	76.5	63.6	164.2	23.5891	78
8	Dakar	Men	46	Yes	3	3	4	3	2	4	3	3	3	3	23	Fair	Married	Primary education	3	111	73	70.4	181.6	21.3472	75
9	Dakar	Men	28	Yes	2	3	2	3	3	4	3	3	1	3	17	Good	Single	Primary education	2	120.5	94	53.2	167.4	18.9846	66
10	Dakar	Men	30	Yes	4	4	2	3	2	4	3	2	3	4	25	Good	Single	Lower secondary education	3	116.5	79	109.1	183.4	32.4359	92
11	Dakar	Men	33	Yes	3	3	2	4	3	2	3	3	1	3	15	Very good	Single	Primary education	4	111.5	78.5	57.9	181	17.6735	88
12	Dakar	Women	28	Yes	4	3	4	4	2	2	4	3	2	3	19	Good	Single	Academic cycle	4	121.5	85	56.3	164	20.9325	267
13	Dakar	Women	34	No	2	4	4	3	2	3	4	4	1	2	17	Good	Divorced	Upper secondary education	3	114.5	73	92.4	165	33.9394	102
14	Dakar	Women	57	Yes	2	2	3	4	3	2	4	4	1	2	11	Good	Divorced	Lower secondary education	3	141.5	92.5	66.5	160.4	25.8472	72
15	Dakar	Men	29	Yes	1	3	2	4	4	2	4	4	2	2	10	Very good	Single	Academic cycle	3	119	94	80.5	194	21.3891	82
16	Dakar	Men	26	Yes	4	4	3	4	5	4	4	4	3	2	17	Fair	Single	Academic cycle	3	105	60	58	177	18.5132	108
17	Dakar	Women	77	Yes	2	2	3	2	4	2	3	3	2	2	15	Fair	Widowed	Primary education	4	120	65	70	168	24.8016	107
18	Dakar	Women	29	Yes	1	3	3	4	3	4	4	3	3	4	18	Good	Single	Primary education	3	100	65	74	178	23.3556	98
19	Dakar	Men	30	Yes	2	3	4	3	2	2	2	2	2	2	20	Good	Single	Primary education	3	100	60	65	182	19.6232	94
20	Dakar	Women	23	Yes	1	1	4	4	4	3	3	2	2	3	15	Good	Single	Upper secondary education	4	110	80	54	162	20.5761	95
21	Dakar	Women	43	Yes	1	4	4	3	2	4	4	4	1	1	16	Fair	Married	Academic cycle	4	115	90	77	160	30.0781	130
22	Dakar	Women	36	Yes	2	3	4	3	3	3	3	3	3	3	20	Good	Married	Academic cycle	3	100	70	47	166	17.0562	80
23	Dakar	Men	23	Yes	4	4	4	3	3	4	4	3	3	2	22	Good	Single	Upper secondary education	3	100	70	56	178	17.6745	80
24	Dakar	Men	33	Yes	3	4	3	4	2	4	4	4	4	4	22	Very good	Single	Primary education	3	120	80	78	175	25.4694	87
25	Dakar	Men	66	Yes	4	4	4	5	2	3	4	4	5	4	23	Fair	Married	Upper secondary education	3	169	87.5	103	183	30.7564	240
26	Dakar	Men	44	Yes	2	2	4	4	4	2	1	2	3	2	18	Good	Married	Primary education	4	155	85	76	177	24.2587	99
27	Dakar	Men	59	Yes	1	4	1	4	5	1	3	5	1	1	6	Good	Married	Lower secondary education	3	140	85	61	178	19.2526	80
28	Dakar	Men	20	Yes	4	5	3	3	3	4	4	3	2	4	23	Very good	Single	Primary education	3	115	65	62	170	21.4533	90
29	Dakar	Men	40	Yes	1	2	2	4	3	3	1	3	2	2	15	Good	Divorced	Primary education	3	125	70	81	182	24.4536	93
30	Dakar	Men	75	No	2	4	3	2	2	4	4	3	4	4	24	Poor	Married	Primary education	3	130	85	45	176	14.5274	70
31	Dakar	Men	39	Yes	3	2	3	4	2	3	4	4	2	2	15	Good	Married	None	3	125	90	72	183	21.4996	85
32	Dakar	Men	28	Yes	3	4	1	4	4	4	4	4	3	3	16	Very good	Married	Upper secondary education	3	120	65	63	189	17.6367	78
33	Dakar	Women	22	Yes	1	2	3	4	2	3	1	2	3	4	21	Fair	Married	None	3	130	85	82	175	26.7755	78
34	Dakar	Women	26	Yes	1	3	4	4	3	3	2	3	3	2	18	Good	Single	Primary education	3	105	70	60	165	22.0386	80
35	Dakar	Men	47	Yes	4	2	5	3	3	3	2	3	4	4	25	Good	Married	Primary education	3	95	70	48	183	14.3331	74
36	Dakar	Men	38	Yes	4	4	3	3	3	4	4	4	4	5	24	Fair	Married	Primary education	3	145	85	81	188	22.9176	98
37	Dakar	Women	56	No	1	3	4	3	3	4	2	3	2	3	20	Good	Married	None	3	121.5	83	56.1	160	21.9141	84
38	Dakar	Women	58	Yes	3	3	4	4	3	3	4	3	2	3	18	Fair	Widowed	None	3	121	81.5	69.7	160	27.2266	98
39	Dakar	Men	23	Yes	2	1	2	5	3	3	5	3	3	1	10	Excellent	Single	Academic cycle	3	125	88.5	60	163	22.5827	63
40	Dakar	Men	23	Yes	1	2	4	1	1	5	5	2	4	5	26	Good	Single	Academic cycle	2	115.5	79	56.9	180	17.5617	67
41	Dakar	Women	62	Yes	2	2	4	3	3	3	2	4	2	3	18	Poor	Widowed	Primary education	3	131.5	85	101.4	168	35.9269	88
42	Dakar	Women	43	No	2	2	3	3	3	5	5	5	1	3	14	Fair	Married	Lower secondary education	4	104	74	65.3	162	24.8819	94
43	Dakar	Men	29	Yes	5	3	2	3	2	5	2	3	2	2	23	Good	Single	Academic cycle	4	113.5	76	67	181	20.4511	88
44	Dakar	Men	28	Yes	1	3	4	3	2	4	4	4	5	3	21	Good	Married	Lower secondary education	3	123.5	78.5	54.7	165	20.0918	59
45	Dakar	Women	30	No	3	3	2	3	2	3	4	3	1	4	18	Good	Married	None	3	96	72.5	60.1	160	23.4766	89
46	Dakar	Women	28	Yes	1	2	3	2	2	3	4	4	1	1	13	Very good	Single	Primary education	3	93.5	65.5	34.3	150	15.2444	84
47	Dakar	Women	20	Yes	2	3	4	2	2	3	4	4	3	1	18	Fair	Single	Academic cycle	3	106.5	64.5	51.2	155	21.3111	100
48	Dakar	Women	35	Yes	1	3	3	4	3	3	3	3	1	1	13	Fair	Married	Primary education	3	118	68.5	51.3	160	20.0391	90
49	Dakar	Women	41	Yes	2	4	4	3	3	4	3	3	2	3	21	Fair	Widowed	None	3	107	74.5	61	155	25.3902	79
50	Dakar	Women	29	No	1	2	2	4	3	3	4	4	2	1	10	Fair	Married	Primary education	3	105.5	72	66.7	155	27.7627	83
51	Dakar	Women	31	Yes	1	3	4	2	3	4	4	4	3	3	19	Fair	Divorced	Primary education	3	114	82.5	64	172	21.6333	96
52	Dakar	Men	31	Yes	4	3	4	4	4	4	4	3	4	4	22	Good	Single	Primary education	3	114	77.5	75	189	20.9961	72
53	Dakar	Women	28	Yes	5	4	4	4	4	4	4	3	4	4	24	Fair	Single	Lower secondary education	4	121.5	98	59	176	19.047	80
54	Dakar	Men	37	Yes	1	1	1	5	2	4	3	4	1	4	12	Good	Single	Academic cycle	4	130	86.5	75.4	188	21.3332	99
55	Dakar	Women	23	No	4	4	4	4	2	4	4	4	4	4	24	Good	Single	Lower secondary education	3	112	89	84	170	29.0657	81
56	Dakar	Women	45	Yes	2	1	3	5	5	3	2	2	1	2	12	Fair	Married	None	4	129	81	75	169	26.2596	80
57	Dakar	Men	28	Yes	1	2	2	4	2	1	3	4	1	1	9	Fair	Single	Primary education	4	118	84.5	61.7	180	19.0432	86
58	Dakar	Men	26	Yes	1	4	5	3	2	2	5	5	1	1	13	Good	Single	Academic cycle	2	128	75.5	78.4	180	24.1975	84
59	Dakar	Men	30	Yes	1	5	3	5	1	4	5	3	3	3	19	Good	Single	Lower secondary education	2	127	78.5	63.6	168	22.534	77
60	Dakar	Women	21	Yes	1	3	4	3	5	1	4	4	5	1	13	Fair	Single	Academic cycle	3	103.5	78	51	160	19.9219	80
61	Dakar	Women	42	Yes	2	1	4	4	1	4	1	4	1	3	19	Good	Married	Primary education	2	120.5	84	73.5	165	26.9972	81
62	Dakar	Women	34	Yes	2	3	4	2	3	3	4	4	3	3	19	Fair	Married	None	3	121	84.5	67.5	176	21.7911	100
63	Dakar	Men	43	Yes	4	1	4	2	1	3	4	3	3	4	23	Good	Married	Primary education	2	122.5	91.5	69	185	20.1607	81
64	Dakar	Men	54	Yes	1	2	1	5	5	1	5	3	1	1	3	Good	Married	Primary education	3	109	69.5	76	184	22.448	87
65	Dakar	Men	58	Yes	1	1	1	5	5	1	4	5	1	1	1	Excellent	Married	Upper secondary education	4	111.5	72.5	92	193	24.6987	79
66	Dakar	Women	44	Yes	1	1	1	3	3	3	5	5	1	1	6	Good	Single	Primary education	3	133	95	58	170	20.0692	88
67	Dakar	Women	30	Yes	2	1	3	3	3	2	4	4	2	2	12	Good	Single	None	4	96.5	63.5	70	164	26.0262	87
68	Dakar	Women	53	Yes	1	3	4	4	3	3	3	4	1	1	13	Good	Married	Primary education	3	152	104.5	86	174	28.4053	109
69	Dakar	Women	47	No	3	3	1	5	4	1	1	4	1	1	10	Fair	Married	Primary education	2	98	68.5	65	169	22.7583	100
70	Dakar	Women	29	Yes	2	1	1	3	3	3	3	3	2	4	15	Good	Married	Primary education	3	125	81.5	86	170	29.7578	98
71	Dakar	Men	35	Yes	4	4	3	3	2	3	4	4	1	1	17	Good	Married	Primary education	3	143.5	96	76	184	22.448	87
72	Dakar	Men	40	No	3	4	4	4	1	1	4	3	3	4	21	Very good	Married	None	1	102	63.5	70	165	25.7117	76
73	Dakar	Men	47	Yes	2	2	1	4	3	3	5	5	2	2	9	Good	Married	Primary education	2	215	148	97	187	27.7389	73
74	Dakar	Men	27	Yes	1	1	2	5	5	1	3	3	3	1	7	Good	Single	Academic cycle	3	134	87	83	185	24.2513	83
75	Dakar	Men	78	Yes	1	1	3	4	4	2	4	4	2	2	9	Fair	Married	Primary education	3	126.5	94.5	66	176	21.3068	83
76	Dakar	Men	36	Yes	2	2	2	4	4	2	1	4	2	1	12	Good	Single	Upper secondary education	3	127	94	68	170	23.5294	83
77	Dakar	Women	24	Yes	1	2	3	4	3	2	4	4	1	2	10	Fair	Married	Primary education	3	107	78	60	161	23.1473	67
78	Dakar	Men	32	Yes	4	1	3	4	3	2	3	3	2	2	15	Good	Married	Lower secondary education	4	107	70	64.6	175	21.0939	92
79	Dakar	Men	50	Yes	4	4	3	3	3	3	2	2	2	2	22	Good	Married	None	3	125	80	62.1	170	21.4879	103
80	Dakar	Women	40	No	2	1	4	2	1	4	1	3	3	3	24	Fair	Single	None	2	123	83.5	87.7	168	31.0728	86
81	Dakar	Women	45	Yes	1	1	2	4	4	1	2	4	1	2	8	Good	Married	Primary education	2	161	95	77.6	159	30.695	88
82	Dakar	Women	67	Yes	2	3	2	2	3	3	4	4	2	1	14	Good	Widowed	Lower secondary education	3	149.5	96.5	94.8	168	33.5884	91
83	Dakar	Men	78	Yes	2	3	3	4	3	3	5	4	2	2	13	Poor	Married	Lower secondary education	1	178.5	84.5	85	175	27.7551	142
84	Dakar	Men	20	Yes	2	4	2	3	2	2	2	1	1	1	18	Excellent	Single	Upper secondary education	4	148.5	81	62.9	178	19.8523	75
85	Dakar	Men	45	Yes	2	2	3	3	3	2	3	4	3	3	16	Good	Married	Primary education	3	129.5	82.5	76.4	185	22.3229	77
86	Dakar	Men	37	Yes	3	3	4	2	2	2	2	3	3	4	24	Good	Married	Primary education	3	118.5	72.5	77.1	186	22.2858	96
87	Dakar	Men	28	Yes	2	4	5	4	3	2	2	4	3	4	21	Excellent	Married	Lower secondary education	2	114	55.5	65	175	21.2245	80
88	Dakar	Women	28	Yes	1	1	1	3	4	3	2	1	1	1	12	Very good	Single	Primary education	3	102.5	56	38.3	156	15.738	79
89	Dakar	Women	47	Yes	4	3	2	2	2	3	5	5	2	4	18	Good	Divorced	Primary education	1	117	76.5	59.8	170	20.692	83
90	Dakar	Women	57	Yes	5	4	3	4	4	4	5	5	3	3	18	Good	Married	None	2	173	112	87.6	165	32.1763	87
91	Dakar	Women	30	Yes	3	3	3	4	3	4	5	5	5	4	19	Good	Married	Primary education	3	119.5	71	64.6	162	24.6151	68
92	Dakar	Women	55	No	2	3	4	3	2	3	4	3	3	2	19	Fair	Married	None	2	131.5	87	85.5	188	24.1908	88
93	Dakar	Men	54	Yes	3	3	2	2	1	2	2	2	3	2	22	Good	Married	Lower secondary education	2	112	68	92.7	186	26.795	98
94	Dakar	Women	25	No	1	2	5	4	2	2	4	4	4	2	16	Good	Single	Primary education	3	112	63	51.3	168	18.176	141
95	Dakar	Men	31	No	1	3	3	1	4	3	3	3	3	1	17	Good	Single	Upper secondary education	3	126	81.5	110.4	182	33.3293	96
96	Dakar	Women	30	Yes	4	1	2	4	4	2	3	4	2	2	12	Good	Married	Primary education	3	110.5	76	56	169	19.6072	73
97	Dakar	Women	51	Yes	2	3	2	4	3	3	4	4	1	2	12	Fair	Married	Lower secondary education	3	195	108.5	97.1	165	35.6657	146
98	Dakar	Men	30	Yes	2	2	3	4	3	3	3	3	1	1	13	Good	Single	Lower secondary education	3	137	90	76.2	173	25.4603	138
99	Dakar	Men	33	Yes	2	4	3	4	3	3	4	3	3	2	17	Good	Married	None	3	124	89	64.8	182	19.5629	94
100	Dakar	Women	48	Yes	3	3	3	4	3	3	4	3	3	3	18	Fair	Married	None	3	161.5	101.5	57.7	166	20.9392	114
101	Dakar	Women	33	No	2	4	4	3	4	4	2	3	3	3	22	Fair	Married	None	3	121.5	90	54	164	20.0773	91
102	Dakar	Men	42	Yes	1	3	2	3	3	3	4	3	3	3	16	Good	Married	None	3	125	73	61.2	177	19.5346	66
103	Dakar	Women	25	Yes	2	3	4	2	2	3	5	4	4	4	21	Excellent	Single	Upper secondary education	2	113.5	73	68.4	164	25.4313	90
104	Dakar	Women	28	No	4	4	4	2	2	4	4	2	4	4	28	Fair	Married	Primary education	3	121.5	89.5	52.6	151	23.0692	105
105	Dakar	Men	32	No	2	4	5	5	4	3	3	3	3	4	20	Fair	Single	Lower secondary education	3	109	66	60.8	177	19.4069	66
106	Dakar	Men	37	Yes	2	3	2	4	3	2	4	4	3	2	13	Good	Single	Primary education	3	116.5	83.5	63.3	166	22.9714	88
107	Dakar	Women	42	Yes	1	3	3	4	3	3	3	4	3	2	15	Fair	Married	Lower secondary education	3	128	80.5	55.8	153	23.837	69
108	Dakar	Men	38	Yes	3	4	5	2	2	4	3	2	4	4	29	Poor	Single	Upper secondary education	3	111	81.5	51	172	17.239	75
109	Dakar	Men	54	Yes	3	3	3	4	2	3	4	4	2	4	18	Good	Married	Lower secondary education	4	134	82	77.7	177	24.8013	90
110	Dakar	Men	38	Yes	2	2	2	3	2	2	5	2	3	3	16	Fair	Single	Primary education	3	127	74	46.6	177	14.8744	81
111	Dakar	Women	24	Yes	4	4	4	4	3	3	4	2	4	4	24	Good	Married	None	3	107	68	53.1	166	19.2699	81
112	Dakar	Men	28	Yes	1	1	1	5	4	5	4	4	2	2	9	Good	Married	None	4	126.5	79	73	187	20.8756	87
113	Dakar	Women	35	Yes	1	2	3	4	4	4	4	4	2	2	12	Good	Married	Upper secondary education	4	105.5	75	69.8	173	23.3219	89
114	Dakar	Men	45	Yes	1	3	2	3	3	3	4	2	3	2	16	Fair	Married	Lower secondary education	3	101.5	72	67	188	18.9565	127
115	Dakar	Men	22	No	2	3	4	3	2	2	3	2	3	3	21	Fair	Single	Primary education	3	105.5	74	67.8	183	20.2455	110
116	Dakar	Women	26	Yes	2	3	4	3	2	3	1	2	2	4	24	Fair	Single	Primary education	4	104.5	72	73.8	158	29.5626	86
117	Dakar	Men	37	Yes	1	1	2	4	4	3	4	3	1	2	9	Good	Married	None	3	125.5	75.5	67.5	176	21.7911	83
118	Dakar	Women	36	Yes	1	4	4	2	1	4	1	2	4	3	28	Fair	Married	None	1	101	76	81	167	29.0437	107
119	Dakar	Men	27	Yes	4	2	1	5	2	2	5	3	3	3	14	Good	Single	Upper secondary education	4	130	87.5	80.6	195	21.1966	83
120	Dakar	Men	25	No	1	1	2	4	2	1	4	1	3	4	15	Fair	Single	Academic cycle	3	101	66	56.1	178	17.7061	104
121	Dakar	Men	25	Yes	3	3	3	4	2	3	4	2	1	2	17	Good	Single	Primary education	3	128	72	71.9	181	21.9468	110
122	Dakar	Women	26	No	1	2	3	4	4	1	4	3	3	2	11	Good	Married	Primary education	3	108	66	49.6	166	17.9997	129
123	Dakar	Women	20	No	2	3	2	2	2	3	3	5	1	2	15	Fair	Single	Primary education	3	103	69.5	68	173	22.7204	93
124	Dakar	Men	35	Yes	2	4	4	5	4	5	5	2	1	4	18	Good	Married	Primary education	1	118.5	85	92.1	180	28.4259	87
125	Dakar	Women	26	Yes	1	1	1	1	2	5	1	2	1	1	18	Fair	Married	Upper secondary education	3	102	61.5	76.4	164	28.4057	80
126	Dakar	Women	26	Yes	2	1	1	1	2	3	3	3	3	1	16	Very good	Divorced	Primary education	4	110.5	73.5	64.6	168	22.8883	75
127	Dakar	Women	28	Yes	3	4	5	1	1	3	1	1	1	3	29	Poor	Married	Primary education	3	109.5	71	65	166	23.5883	82
128	Dakar	Men	32	Yes	1	3	3	1	1	1	5	5	1	1	12	Fair	Single	Primary education	3	102	67	58.4	180	18.0247	82
129	Dakar	Women	28	Yes	1	2	3	1	1	1	2	3	1	1	16	Fair	Single	Primary education	3	96	68	54.4	170	18.8235	78
130	Dakar	Women	25	Yes	1	2	1	1	5	1	3	3	1	1	9	Fair	Married	Lower secondary education	3	94.5	58.5	50.4	175	16.4571	75
131	Dakar	Women	24	Yes	1	1	1	1	3	3	3	3	1	1	12	Fair	Single	Lower secondary education	4	107	76	57.2	160	22.3438	80
132	Dakar	Men	23	Yes	3	3	3	3	3	3	4	4	2	4	18	Fair	Single	Academic cycle	4	132	76	61.6	177	19.6623	79
133	Dakar	Men	34	Yes	1	3	3	3	3	4	4	1	3	3	20	Fair	Married	None	1	125.5	89	70.1	180	21.6358	86
134	Dakar	Women	20	Yes	5	2	5	4	2	5	3	3	2	4	25	Good	Single	Upper secondary education	3	106.5	71	68.7	165	25.2342	93
135	Dakar	Men	24	Yes	1	4	2	3	5	4	4	1	1	1	14	Good	Single	Primary education	2	120.5	71	56.8	170	19.654	73
136	Dakar	Men	24	Yes	2	4	1	3	4	4	4	5	4	3	16	Good	Single	Academic cycle	2	122.5	79.5	56.1	163	21.1148	72
137	Dakar	Men	27	Yes	2	4	5	4	2	2	2	1	2	4	24	Good	Single	Lower secondary education	1	125.5	70.5	73.4	185	21.4463	79
138	Dakar	Women	28	Yes	1	1	2	5	5	1	5	5	1	1	1	Excellent	Married	Primary education	3	121	85	85.6	170	29.6194	67
139	Dakar	Men	30	Yes	2	1	5	5	4	1	5	5	2	2	8	Excellent	Single	Lower secondary education	1	129.5	80.5	67.8	195	17.8304	73
140	Dakar	Men	22	Yes	1	4	4	3	3	2	5	5	5	2	16	Excellent	Single	Academic cycle	4	132.5	85	55.3	160	21.6016	70
141	Dakar	Women	39	Yes	1	1	1	5	5	5	3	3	5	1	12	Good	Married	Primary education	3	103	78	72.2	163	27.1745	122
142	Dakar	Men	27	Yes	3	2	2	2	1	1	3	1	1	1	17	Excellent	Single	Primary education	3	135	82	70.4	170	24.3599	88
143	Dakar	Men	35	Yes	3	4	2	4	1	3	5	5	4	5	20	Excellent	Married	Lower secondary education	2	115.5	76	67.4	175	22.0082	90
144	Dakar	Women	20	Yes	4	5	5	3	1	3	3	2	4	1	27	Good	Single	Lower secondary education	4	101	77	95.9	165	35.225	84
145	Dakar	Women	29	Yes	3	5	3	3	1	1	4	3	3	5	23	Fair	Married	Primary education	3	113	88.5	71.3	172	24.1009	127
146	Dakar	Women	35	Yes	2	2	2	4	2	2	1	5	3	1	14	Good	Single	None	3	133	88	50.7	155	21.103	77
147	Dakar	Men	22	Yes	3	5	1	5	4	4	5	3	4	1	15	Good	Single	Upper secondary education	4	132.5	78	68.3	190	18.9197	72
148	Dakar	Women	57	Yes	2	2	3	4	4	2	4	5	2	1	9	Good	Divorced	Academic cycle	4	118.5	79	86.8	176	28.0217	107
149	Dakar	Men	46	Yes	2	3	3	5	4	4	5	3	1	3	13	Poor	Married	Academic cycle	4	100	67.5	50.5	175	16.4898	117
150	Dakar	Women	35	Yes	3	1	2	4	1	5	5	3	2	1	15	Fair	Married	None	3	138	98.5	86.4	175	28.2122	99
151	Dakar	Women	40	Yes	2	3	3	4	2	3	3	2	3	3	20	Poor	Married	Primary education	2	130.5	98.5	101.4	170.2	35.0041	77
152	Dakar	Women	63	Yes	3	2	2	4	4	2	4	4	2	2	11	Fair	Widowed	None	2	111	84	100	165.4	36.5535	93
153	Dakar	Women	21	Yes	1	4	2	3	2	2	4	3	2	2	15	Fair	Single	Lower secondary education	2	100.5	74.5	47.8	171	16.3469	66
154	Dakar	Men	48	No	1	5	1	5	2	4	5	3	2	3	15	Fair	Married	Primary education	2	124.5	78	100.5	181	30.6767	81
155	Dakar	Men	21	Yes	1	4	2	4	2	4	4	4	4	4	19	Excellent	Single	Lower secondary education	3	115	65	63.2	177.4	20.0821	74
156	Dakar	Women	21	Yes	2	2	2	4	4	2	4	4	1	1	8	Good	Single	Upper secondary education	3	96	66.5	63.3	178.7	19.8223	82
157	Dakar	Men	24	Yes	2	4	5	2	3	2	4	2	2	5	23	Good	Single	Upper secondary education	2	118	69	62.7	177.4	19.9233	78
158	Dakar	Men	33	Yes	2	4	3	2	2	4	4	2	2	3	22	Fair	Single	Primary education	1	110.5	81.5	52.5	164.7	19.3541	77
159	Dakar	Women	31	Yes	2	2	3	3	2	4	3	4	4	4	21	Fair	Married	Lower secondary education	2	102.5	73.5	71.2	161.2	27.4	73
160	Dakar	Women	25	Yes	2	1	1	3	3	3	2	3	3	2	15	Good	Married	Primary education	1	111.5	77.5	65.9	172.3	22.1981	87
161	Dakar	Women	21	Yes	1	1	1	5	5	2	4	4	2	1	4	Good	Single	None	2	95.5	68	46.8	166	16.9836	84
162	Dakar	Women	55	Yes	2	2	1	3	2	2	4	4	2	2	12	Fair	Widowed	Primary education	3	117.5	80.5	87.4	166.2	31.6409	111
163	Dakar	Women	25	Yes	2	2	4	4	4	4	4	4	3	4	17	Good	Single	Upper secondary education	4	103	69.5	56.3	161.3	21.6391	77
164	Dakar	Men	47	Yes	3	3	2	4	4	2	4	4	1	3	12	Good	Married	None	2	106.5	78	71.6	166.3	25.8898	69
165	Dakar	Men	79	Yes	1	2	1	3	3	4	4	3	1	2	12	Fair	Married	None	3	159	88.5	72.6	176.3	23.3578	81
166	Dakar	Men	42	Yes	4	2	4	3	2	4	4	4	3	3	21	Poor	Divorced	Lower secondary education	3	153.5	107	72.6	170	25.1211	94
167	Dakar	Women	28	Yes	3	3	4	4	2	3	3	3	2	3	20	Very good	Single	Primary education	3	112.5	84	58.6	161.1	22.5791	90
168	Dakar	Women	22	Yes	1	3	1	5	4	5	5	5	3	2	10	Good	Single	Lower secondary education	2	116.5	77	36.8	158	14.7412	89
169	Dakar	Women	20	Yes	1	3	1	2	3	3	4	1	1	1	14	Excellent	Single	Lower secondary education	2	131	90	57.8	178	18.2426	79
170	Dakar	Women	65	Yes	1	3	1	4	1	4	4	4	3	1	14	Good	Widowed	None	3	161	92.5	77.1	160	30.1172	82
171	Dakar	Women	38	Yes	3	3	3	5	2	4	4	3	3	1	17	Very good	Married	None	3	120.5	81.5	101.9	164	37.8867	100
172	Dakar	Men	32	Yes	4	5	5	5	1	3	4	4	4	4	25	Good	Married	Primary education	3	121	77.5	84.6	182	25.5404	100
173	Dakar	Men	21	Yes	3	4	3	3	1	1	1	3	5	3	25	Very good	Single	Primary education	2	124.5	76.5	68	168	24.093	63
174	Dakar	Men	56	Yes	1	3	1	3	3	1	1	4	1	1	11	Excellent	Married	Lower secondary education	2	182	99	65.3	178	20.6098	78
175	Dakar	Men	27	Yes	1	5	1	5	1	1	1	1	1	1	16	Fair	Single	Primary education	4	119.5	80	60.4	168	21.4002	74
176	Dakar	Men	29	Yes	4	2	3	3	3	4	3	2	3	3	22	Good	Single	Academic cycle	3	125.5	82	66.6	168	23.5969	74
177	Dakar	Women	36	Yes	1	3	4	3	3	3	3	2	4	4	22	Very good	Married	Primary education	2	133.5	84.5	80	170	27.6817	97
178	Dakar	Men	30	Yes	3	3	3	4	4	4	5	4	1	1	12	Good	Single	Primary education	2	114.5	79	64	185	18.6998	84
179	Dakar	Men	51	No	1	3	3	3	1	1	2	1	1	3	19	Good	Single	Lower secondary education	3	119	59.5	48.4	167	17.3545	74
180	Dakar	Women	26	Yes	2	2	3	5	3	2	5	3	2	1	10	Good	Single	Academic cycle	4	104.5	70.5	41.3	158	16.5438	85
181	Dakar	Men	45	Yes	4	4	5	5	1	1	1	1	1	4	25	Fair	Divorced	None	1	116.5	79.5	65	170	22.4913	84
182	Dakar	Women	64	Yes	1	1	1	5	1	3	4	3	1	1	9	Excellent	Widowed	None	4	120	72	70.4	158	28.2006	87
183	Dakar	Women	41	Yes	2	2	2	2	2	4	4	1	1	1	17	Very good	Married	None	2	119	65.5	70	170	24.2215	79
184	Dakar	Men	33	Yes	2	3	2	4	3	3	3	3	4	3	18	Very good	Married	Primary education	2	127.5	73	45	157	18.2563	70
185	Dakar	Men	47	Yes	1	1	2	4	4	3	4	4	1	1	7	Good	Married	Lower secondary education	3	118.5	81.5	97	186	28.0379	95
186	Dakar	Women	50	Yes	3	3	3	5	5	2	4	4	1	1	9	Good	Married	Primary education	3	142	113	60	168	21.2585	80
187	Dakar	Women	21	No	1	2	4	1	1	2	3	1	4	4	25	Fair	Single	Academic cycle	3	107.5	62.5	58.3	170	20.173	76
188	Dakar	Women	28	No	2	3	4	4	3	3	4	4	2	2	15	Good	Widowed	Primary education	3	122	87.5	105	170	36.3322	105
189	Dakar	Men	21	Yes	2	1	3	1	3	3	4	4	1	1	13	Good	Single	Primary education	3	150.5	91	65	181	19.8407	79
190	Dakar	Men	49	Yes	2	4	4	2	4	3	5	4	3	3	18	Good	Married	Upper secondary education	2	111	75	65	194	17.2707	86
191	Dakar	Women	29	Yes	1	1	4	4	3	3	4	4	3	1	12	Good	Single	Academic cycle	4	104.5	63.5	56	176	18.0785	92
192	Dakar	Men	29	Yes	2	4	3	4	1	3	4	4	3	3	19	Good	Married	Primary education	3	127	129	57	165	20.9366	101
193	Dakar	Men	61	Yes	1	4	4	4	2	1	2	4	2	1	15	Good	Married	Lower secondary education	3	146.5	92	76	177	24.2587	89
194	Dakar	Women	43	Yes	4	3	4	3	2	3	4	3	3	3	22	Fair	Married	Primary education	3	192.5	119	105.5	168.3	37.2464	86
195	Dakar	Women	49	Yes	1	2	2	3	3	2	5	4	2	2	10	Good	Married	Primary education	2	163	116	75.7	168	26.8211	81
196	Dakar	Women	50	Yes	2	4	4	3	1	4	4	4	4	5	25	Fair	Married	Upper secondary education	2	153.5	94.5	67.3	155.6	27.7969	89
197	Dakar	Women	21	Yes	2	2	3	4	2	2	4	3	2	3	15	Fair	Divorced	Primary education	3	114.5	69	70.7	169	24.754	68
198	Dakar	Women	72	Yes	3	4	3	2	4	3	4	4	2	2	17	Poor	Married	None	2	153.5	101.5	80.8	154.6	33.8059	250
199	Dakar	Women	23	Yes	1	2	4	5	3	2	2	4	2	2	13	Good	Single	Upper secondary education	3	94.5	67	73.6	160.3	28.6425	76
200	Dakar	Women	28	Yes	3	4	5	2	2	3	2	4	3	4	26	Fair	Single	Primary education	1	121	78.5	59.9	161	23.1087	90
201	Dakar	Men	34	Yes	1	5	1	5	4	4	5	3	4	2	14	Excellent	Divorced	Primary education	3	124.5	70	68	180	20.9877	75
202	Dakar	Women	23	Yes	2	3	3	2	2	2	4	4	3	3	18	Fair	Divorced	Lower secondary education	3	118	87.5	68.8	180	21.2346	79
203	Dakar	Men	38	Yes	5	5	4	4	1	2	5	3	5	5	27	Fair	Widowed	None	3	127	94.5	82.3	183	24.5752	95
204	Dakar	Women	47	No	2	3	5	5	1	2	4	4	4	5	21	Poor	Married	Primary education	1	125	82.5	76.4	172	25.8248	83
205	Dakar	Women	26	No	2	3	5	5	3	3	4	4	1	1	13	Good	Married	Lower secondary education	3	101.5	72	65.3	183	19.4989	71
206	Dakar	Women	58	Yes	5	5	5	5	2	5	2	5	5	5	30	Good	Widowed	Primary education	1	146	94	88.8	160	34.6875	88
207	Dakar	Men	47	Yes	3	2	3	5	5	4	4	5	1	1	9	Good	Divorced	Academic cycle	1	125	79.5	95.7	190	26.5097	87
208	Dakar	Men	83	Yes	1	1	1	5	4	1	2	4	1	1	5	Fair	Married	None	4	155.5	94	70.9	181	21.6416	99
209	Dakar	Men	23	Yes	1	1	1	5	5	5	3	3	3	3	12	Good	Single	Academic cycle	3	132	84.5	103	182	31.0953	92
210	Dakar	Men	28	No	4	5	5	1	4	3	4	1	4	5	30	Fair	Single	Primary education	2	149	96	71.6	172	24.2023	108
211	Dakar	Women	30	Yes	5	4	5	5	2	5	3	2	4	5	30	Good	Married	Primary education	3	115	75.5	64.2	160	25.0781	78
212	Dakar	Men	32	Yes	2	4	4	4	1	4	4	3	3	2	21	Good	Single	None	4	142.5	98.5	64.7	182	19.5327	91
213	Dakar	Women	25	No	2	3	3	3	2	2	4	3	2	3	17	Fair	Single	Academic cycle	3	115	79	53	167	19.0039	90
214	Dakar	Men	23	Yes	2	4	3	4	2	1	2	2	3	2	19	Good	Single	Academic cycle	3	124.5	78.5	59	179	18.4139	80
215	Dakar	Women	23	Yes	4	2	4	3	3	3	4	3	3	3	20	Good	Married	Academic cycle	3	107.5	84.5	62.3	180	19.2284	87
216	Dakar	Women	25	Yes	4	2	3	4	3	4	1	3	2	2	20	Good	Married	Lower secondary education	3	110	78.5	62.9	169	22.023	79
217	Dakar	Men	24	Yes	1	4	4	5	2	2	4	4	2	2	14	Fair	Single	Academic cycle	3	126.5	70	64.2	164	23.8697	79
218	Dakar	Men	29	Yes	5	3	3	4	2	2	5	4	3	4	19	Fair	Married	None	1	120	75.5	52.6	157	21.3396	76
219	Dakar	Women	43	No	3	4	3	3	2	4	2	3	4	4	26	Fair	Married	None	1	103	78.5	54	160	21.0938	78
220	Dakar	Women	62	No	4	5	4	2	2	4	5	4	5	5	28	Fair	Widowed	None	2	133.5	81.5	99.8	165	36.6575	388
221	Dakar	Men	49	Yes	3	2	3	4	2	3	4	4	5	4	20	Good	Divorced	Primary education	3	107	72.5	83.5	183	24.9336	101
222	Dakar	Women	32	Yes	1	1	3	4	3	2	1	3	4	2	16	Good	Married	Academic cycle	3	112	76	102	177	32.5577	79
223	Dakar	Women	30	Yes	4	5	4	4	2	4	2	3	4	5	29	Good	Married	None	1	122.5	85.5	89.8	166	32.5882	83
224	Dakar	Men	52	No	3	4	3	4	4	3	5	3	4	4	19	Good	Divorced	Upper secondary education	3	119	86	75.5	191	20.6957	78
225	Dakar	Men	32	Yes	3	2	3	4	4	3	4	4	3	3	15	Good	Single	Academic cycle	3	122.5	80.5	64.8	181	19.7796	79
226	Dakar	Men	27	Yes	1	4	3	4	2	3	4	3	3	1	16	Very good	Single	Lower secondary education	4	136.5	104.5	70.3	185	20.5405	73
227	Dakar	Women	32	Yes	2	1	3	4	3	3	1	3	2	1	15	Fair	Married	Primary education	3	112	74	77	160	30.0781	80
228	Dakar	Men	26	Yes	2	3	2	4	3	3	4	3	1	2	13	Good	Single	Primary education	3	131.5	80	74.9	175	24.4571	79
229	Dakar	Women	42	Yes	2	2	1	5	3	2	5	4	1	1	6	Fair	Married	Primary education	3	165.5	104	87.8	161	33.8721	84
230	Dakar	Women	27	No	1	3	3	4	2	3	4	3	3	1	15	Fair	Single	Lower secondary education	3	106.5	76.5	69	175	22.5306	302
231	Dakar	Women	28	No	1	3	3	5	3	3	1	3	3	3	18	Fair	Married	Lower secondary education	3	112.5	72	67	160	26.1719	85
232	Dakar	Men	60	No	3	2	3	4	2	3	2	4	1	3	17	Fair	Married	Upper secondary education	3	127	73	57	180	17.5926	62
233	Dakar	Men	30	Yes	4	2	2	5	2	4	5	4	1	2	13	Good	Married	Academic cycle	3	128	81	63	175	20.5714	63
234	Dakar	Men	34	Yes	3	1	3	4	3	4	4	5	3	2	14	Good	Single	Lower secondary education	4	114.5	70	61	182	18.4156	68
235	Dakar	Men	31	Yes	4	3	2	5	4	3	5	5	1	2	10	Good	Single	Primary education	3	131.5	76.5	60	173	20.0474	110
236	Dakar	Women	25	No	1	3	2	5	3	3	5	3	1	1	9	Good	Single	None	3	113.5	72	50	160	19.5312	73
237	Dakar	Women	25	No	2	4	5	3	4	5	5	3	1	2	18	Good	Married	None	4	117.5	91	85	160	33.2031	103
238	Dakar	Women	23	No	2	4	4	5	3	2	2	2	2	5	21	Fair	Divorced	Primary education	3	112	72	68	168	24.093	102
239	Dakar	Women	41	No	2	2	2	5	3	3	5	5	1	2	8	Good	Married	None	3	125.5	91	72	170	24.9135	91
240	Dakar	Women	36	No	1	3	4	5	4	5	5	5	1	1	10	Very good	Married	Primary education	4	143.5	90	62	165	22.7732	95
241	Dakar	Women	25	Yes	2	5	3	4	3	5	3	3	2	3	21	Fair	Single	Lower secondary education	2	119	87	85	170	29.4118	87
242	Dakar	Men	23	Yes	1	4	2	2	4	4	2	3	2	2	18	Good	Single	Primary education	4	133.5	82	78	180	24.0741	84
243	Dakar	Men	47	Yes	1	4	4	3	2	2	5	4	2	2	15	Fair	Married	None	2	157.5	89.5	82	182	24.7555	71
244	Dakar	Men	24	Yes	1	5	4	4	2	3	4	4	1	1	15	Fair	Single	Primary education	2	104.5	64	66	180	20.3704	78
245	Dakar	Women	46	Yes	1	2	3	4	3	2	4	4	1	1	9	Good	Married	Primary education	4	110.5	83.5	64	169	22.4082	70
246	Dakar	Men	26	Yes	2	4	4	4	3	2	4	4	3	3	17	Good	Single	Primary education	3	128.5	93.5	84	184	24.811	63
247	Dakar	Men	30	Yes	1	3	3	4	4	2	4	4	2	2	11	Good	Married	Lower secondary education	3	133.5	90.5	82	194	21.7876	93
248	Dakar	Women	57	Yes	1	2	3	4	4	2	4	4	2	2	10	Very good	Married	Primary education	3	128.5	89	70	169	24.5089	100
249	Dakar	Women	22	Yes	1	2	1	5	4	2	5	4	2	2	6	Very good	Married	Primary education	3	107.5	82.5	62	161	23.9188	105
250	Dakar	Women	38	No	2	4	2	4	2	3	4	4	2	2	15	Fair	Married	None	2	108	78	78.3	170	27.0934	100
251	Dakar	Women	47	No	1	2	3	4	3	2	5	4	2	2	10	Poor	Married	None	1	152.5	107	102	170	35.2941	113
252	Dakar	Men	25	Yes	1	3	4	2	2	3	4	3	1	1	16	Good	Single	Academic cycle	3	114	63	58	164	21.5645	71
253	Dakar	Women	69	Yes	1	4	4	4	1	4	4	2	4	4	24	Poor	Widowed	Lower secondary education	2	159.5	84.5	106	170	36.6782	146
254	Dakar	Men	29	Yes	1	4	1	3	2	2	4	2	2	1	14	Fair	Single	Primary education	4	142.5	109	67	181	20.4511	71
255	Dakar	Women	34	Yes	2	4	4	2	2	3	4	3	3	3	22	Good	Married	Primary education	3	106.5	75.5	71	170	24.5675	80
256	Dakar	Women	30	Yes	1	3	3	4	3	3	3	3	4	4	19	Very good	Divorced	None	3	115	74.5	48	167	17.2111	68
257	Dakar	Women	21	Yes	2	4	3	4	4	3	2	3	2	2	17	Good	Single	Upper secondary education	4	122.5	90.5	55	172	18.5911	89
258	Dakar	Men	38	Yes	1	2	2	3	4	4	5	4	1	1	9	Good	Married	Lower secondary education	3	118.5	75.5	74	184	21.8573	96
259	Dakar	Men	29	Yes	1	1	1	4	4	4	5	4	1	1	6	Excellent	Single	Academic cycle	3	114.5	69	57	168	20.1956	85
260	Dakar	Women	50	Yes	4	4	4	3	3	4	4	4	3	4	23	Good	Married	Primary education	3	115.5	89.5	86	182	25.963	91
261	Dakar	Men	51	Yes	1	4	3	4	3	3	2	3	4	4	21	Good	Divorced	Academic cycle	3	157.5	100.5	80	172	27.0416	76
262	Dakar	Men	28	Yes	4	4	4	3	2	2	4	2	3	3	23	Good	Single	Primary education	2	120.5	85	70	183	20.9024	69
263	Dakar	Women	27	Yes	4	4	4	1	1	4	2	2	4	4	32	Good	Married	None	2	137	92.5	66	161	25.462	84
264	Dakar	Men	28	Yes	4	3	4	4	3	4	5	3	3	1	18	Fair	Single	Academic cycle	3	116.5	84	58	176	18.7242	84
265	Dakar	Men	22	Yes	1	3	2	5	3	3	2	3	4	4	18	Very good	Single	Primary education	3	111	64	57	190	15.7895	79
266	Dakar	Men	26	Yes	1	4	3	4	1	3	5	5	2	2	14	Excellent	Single	Primary education	2	136	84	65	180	20.0617	87
267	Dakar	Men	50	Yes	4	2	2	5	2	3	4	4	2	2	14	Good	Married	None	2	123.5	76.5	73	178	23.04	86
268	Dakar	Women	45	Yes	1	1	1	3	4	2	5	5	3	3	8	Good	Married	None	3	185.5	95	57	159	22.5466	97
269	Dakar	Men	24	Yes	2	1	2	4	3	3	4	4	1	1	9	Very good	Single	Lower secondary education	3	129	76.5	62.5	177	19.9496	84
270	Dakar	Men	21	Yes	2	2	4	4	3	3	1	3	1	1	16	Good	Single	Lower secondary education	3	138.5	87	56	183	16.7219	84
271	Dakar	Women	31	Yes	1	2	3	4	3	3	4	4	1	1	10	Good	Single	None	2	122	82	58	168	20.5499	82
272	Dakar	Women	33	Yes	2	3	1	5	5	1	5	5	3	2	6	Very good	Married	Primary education	4	111.5	72	54	170	18.6851	88
273	Dakar	Men	56	Yes	1	3	3	2	3	3	4	4	3	3	17	Very good	Married	None	2	126	91.5	73	165	26.8136	148
274	Dakar	Men	36	Yes	1	2	1	4	2	3	4	4	3	3	13	Good	Single	Primary education	4	114.5	87	60	168	21.2585	74
275	Dakar	Women	32	Yes	1	1	3	4	3	3	2	3	2	2	14	Good	Married	Primary education	3	125	74.5	46	168	16.2982	97
276	Dakar	Men	41	Yes	1	2	3	4	4	2	5	4	2	2	9	Very good	Married	Lower secondary education	3	119	79.5	76	184	22.448	89
277	Dakar	Women	20	Yes	1	2	3	3	4	2	4	4	2	2	11	Very good	Single	Upper secondary education	4	135.5	90	69	173	23.0546	81
278	Dakar	Women	51	Yes	3	2	3	4	3	2	2	3	3	2	17	Fair	Divorced	Lower secondary education	4	132	87	66	174	21.7994	107
279	Dakar	Women	46	Yes	4	4	5	2	2	3	2	3	3	3	27	Poor	Married	Lower secondary education	1	144.5	107.5	99	167	35.4979	231
280	Dakar	Men	28	No	1	4	4	3	1	4	4	2	3	3	23	Very good	Single	Upper secondary education	1	110.5	70.5	56	172	18.9292	87
281	Dakar	Men	35	Yes	3	2	4	3	4	2	2	3	3	3	19	Poor	Married	None	2	122	76.5	74	188	20.9371	68
282	Dakar	Women	24	Yes	2	2	5	4	4	4	2	5	3	3	18	Very good	Married	Primary education	3	111	69.5	61	174	20.148	91
283	Dakar	Men	24	Yes	1	1	3	5	2	5	4	4	3	1	13	Excellent	Single	Academic cycle	4	131.5	79.5	65	177	20.7476	78
284	Dakar	Women	33	Yes	3	3	4	3	4	2	3	3	2	3	18	Good	Single	Upper secondary education	4	100	71	55	172	18.5911	272
285	Dakar	Women	52	Yes	4	4	4	3	2	4	3	2	4	4	28	Poor	Married	None	1	179.5	111	71	164	26.398	82
286	Dakar	Women	68	Yes	3	2	3	3	3	2	5	3	2	3	15	Poor	Widowed	Primary education	1	173.5	112	60	164	22.3082	182
287	Dakar	Men	25	Yes	2	2	2	3	3	2	4	3	2	2	13	Excellent	Single	Academic cycle	3	117	75.5	67	176	21.6296	86
288	Dakar	Women	49	Yes	1	1	2	5	3	4	5	3	2	1	9	Good	Divorced	Lower secondary education	3	136	93	79	172	26.7036	82
289	Dakar	Men	44	Yes	2	3	2	1	4	3	4	3	4	4	20	Good	Married	Primary education	3	125	77	67	173	22.3863	89
290	Dakar	Men	31	Yes	2	5	2	4	3	3	5	4	3	1	14	Good	Single	Upper secondary education	3	117	76.5	71	173	23.7228	69
291	Dakar	Women	35	Yes	1	4	3	2	3	3	4	3	3	3	19	Good	Single	Primary education	3	132.5	82	70	167	25.0995	91
292	Dakar	Women	25	Yes	2	1	4	4	3	2	3	3	1	1	12	Good	Single	Primary education	4	135.5	83.5	62	168	21.9671	81
293	Dakar	Women	27	Yes	4	3	2	4	3	4	4	3	1	1	15	Fair	Married	Primary education	3	116	75.5	77	180	23.7654	106
294	Dakar	Men	26	Yes	2	2	3	4	2	2	5	4	3	1	12	Fair	Single	Lower secondary education	3	112.5	71	53	172	17.9151	72
295	Dakar	Women	26	Yes	2	3	3	4	3	3	3	3	3	1	16	Very good	Single	Lower secondary education	3	111	75.5	77	165	28.2828	90
296	Dakar	Men	51	No	2	4	4	1	2	5	4	2	4	4	28	Fair	Married	Primary education	2	127	79	53	164	19.7055	85
297	Dakar	Men	66	Yes	3	4	2	3	3	3	5	3	2	2	16	Good	Married	None	3	193.5	114.5	78	170	26.9896	127
298	Dakar	Men	37	Yes	2	3	3	4	4	4	4	4	2	1	13	Good	Married	Primary education	4	140.5	84	76	190	21.0526	82
299	Dakar	Men	22	Yes	2	4	3	4	1	3	3	3	3	1	19	Good	Single	None	3	120.5	71	64	185	18.6998	111
300	Dakar	Men	29	No	2	3	1	5	2	3	3	3	3	3	16	Very good	Single	Primary education	3	123.5	78	71	177	22.6627	74
301	Dakar	Women	20	Yes	3	4	4	3	3	3	2	3	2	1	20	Fair	Single	Primary education	4	103.5	76.5	39	149	17.5668	88
302	Dakar	Women	37	No	3	4	5	2	3	3	1	2	1	4	26	Fair	Married	Primary education	3	103.5	78	68	156	27.9421	96
303	Dakar	Men	74	No	2	4	1	2	1	4	4	3	1	4	20	Fair	Married	Lower secondary education	1	204	130	63	170	21.7993	84
304	Dakar	Men	52	No	2	3	3	4	3	3	1	3	3	3	20	Fair	Married	Lower secondary education	3	134	86.5	75	175	24.4898	97
305	Dakar	Women	29	Yes	1	4	5	5	1	1	3	2	3	2	19	Good	Single	Lower secondary education	4	98	73	66	175	21.551	87
306	Dakar	Women	22	Yes	1	1	1	4	2	2	5	4	3	4	11	Good	Single	Academic cycle	3	101	68	46	166	16.6933	71
307	Dakar	Men	34	Yes	1	1	1	5	2	2	4	4	4	4	12	Good	Married	Lower secondary education	3	143	91.5	84	171	28.7268	84
308	Dakar	Men	24	Yes	1	4	5	2	3	4	1	4	1	4	23	Excellent	Single	Upper secondary education	4	113.5	72.5	58	180	17.9012	64
309	Dakar	Women	27	Yes	1	2	1	5	4	3	4	5	4	2	9	Good	Married	Primary education	3	128	89.5	89	170	30.7958	93
310	Dakar	Men	40	Yes	3	2	3	5	4	3	5	5	2	2	10	Good	Widowed	Academic cycle	1	153	97.5	85	185	24.8356	102
311	Dakar	Women	35	Yes	1	1	4	3	3	4	4	4	2	2	14	Very good	Single	Lower secondary education	3	109	80	86	162	32.7694	85
312	Dakar	Men	22	Yes	4	5	3	5	5	4	3	5	5	4	21	Good	Single	None	3	98.5	70.5	64	178	20.1995	84
313	Dakar	Women	40	Yes	1	4	5	5	3	5	5	4	1	2	15	Very good	Married	Primary education	3	101	69.5	69	167	24.7409	78
314	Dakar	Women	37	Yes	1	1	1	1	2	2	5	5	3	3	12	Very good	Divorced	Primary education	3	117.5	82	109	185	31.8481	87
315	Dakar	Men	64	Yes	1	2	1	5	4	4	5	4	3	3	10	Good	Single	None	3	154	97	66	160	25.7812	77
316	Dakar	Women	24	Yes	1	1	3	5	3	3	5	4	1	1	7	Very good	Single	Primary education	3	112	83	52	166	18.8707	80
317	Dakar	Men	29	Yes	5	3	2	5	3	1	5	4	2	4	14	Good	Single	Primary education	3	115	64.5	69	182	20.8308	72
318	Dakar	Men	24	No	1	1	3	4	3	3	5	5	1	2	8	Good	Single	None	3	131.5	75.5	78	185	22.7904	80
319	Dakar	Men	46	Yes	3	3	3	4	3	4	4	5	5	4	20	Fair	Married	Primary education	3	131	84	80	184	23.6295	82
320	Dakar	Men	56	Yes	1	5	2	3	2	5	5	5	3	2	17	Fair	Married	Lower secondary education	3	160	93	113	195	29.7173	76
321	Dakar	Men	30	Yes	1	1	3	5	4	3	4	1	2	2	12	Good	Single	None	3	143	91	72	165	26.4463	89
322	Dakar	Men	36	No	2	3	1	5	1	1	5	4	4	5	15	Poor	Married	Lower secondary education	3	120	72	57	180	17.5926	95
323	Dakar	Women	46	Yes	5	4	3	3	1	4	5	3	4	4	26	Good	Married	Lower secondary education	1	145.5	95.5	67	164	24.9108	78
324	Dakar	Women	25	Yes	1	2	3	3	4	4	5	4	2	3	13	Good	Married	Upper secondary education	4	115	80	62	170	21.4533	73
325	Dakar	Men	42	Yes	5	4	5	3	2	3	3	3	5	5	30	Fair	Single	Lower secondary education	1	198.5	130	63	169	22.0581	77
326	Dakar	Women	39	Yes	4	2	3	4	2	3	4	4	4	4	20	Good	Single	Upper secondary education	1	94	60	57	173	19.0451	85
327	Dakar	Women	26	Yes	3	3	4	4	3	1	4	3	1	2	14	Good	Married	Academic cycle	3	105.5	75	71	178	22.4088	87
328	Dakar	Women	45	Yes	1	2	4	4	4	3	3	4	3	3	15	Good	Single	Academic cycle	3	112.5	82	55	147	25.4524	88
329	Dakar	Men	28	Yes	1	1	2	4	4	4	5	5	4	2	10	Good	Single	Upper secondary education	3	114.5	77.5	88	183	26.2773	88
330	Dakar	Men	64	Yes	1	1	3	4	4	2	5	5	2	1	6	Good	Married	Lower secondary education	3	131.5	87	77	173	25.7276	109
331	Dakar	Men	34	Yes	3	1	3	4	3	3	3	4	2	2	14	Fair	Single	Academic cycle	3	106.5	81	52	175	16.9796	73
332	Dakar	Women	38	Yes	1	3	3	4	2	3	1	2	2	3	20	Good	Single	Primary education	1	115	86	68	165	24.977	75
333	Dakar	Men	21	Yes	4	3	4	2	1	2	2	3	4	4	27	Good	Single	Primary education	3	124	94	80	172	27.0416	76
334	Dakar	Men	21	Yes	2	4	3	3	3	2	4	3	2	2	16	Good	Single	Lower secondary education	3	136	69.5	71	183	21.201	76
335	Dakar	Women	28	Yes	4	4	2	3	3	4	3	2	2	4	23	Good	Married	Primary education	1	125	85	64	172	21.6333	67
336	Dakar	Men	46	Yes	1	5	4	4	1	4	2	3	2	4	24	Good	Single	Primary education	1	121	71.5	54	174	17.8359	82
337	Dakar	Women	57	No	1	4	3	3	2	3	5	4	5	4	20	Fair	Married	Primary education	1	159.5	95.5	93	175	30.3673	106
338	Dakar	Men	28	Yes	2	1	1	4	4	4	4	2	1	1	10	Excellent	Single	None	3	137	98.5	63	174	20.8086	89
339	Dakar	Men	29	Yes	1	3	3	4	3	2	4	4	2	2	12	Fair	Single	Upper secondary education	2	113	59	84	195	22.0907	83
340	Dakar	Men	68	Yes	1	1	1	4	4	2	5	4	1	1	4	Good	Married	Lower secondary education	3	169	85.5	76	165	27.9155	117
341	Dakar	Men	37	No	1	2	3	4	4	2	4	4	2	2	10	Good	Married	Primary education	3	127	82	83	178	26.1962	77
342	Dakar	Women	25	Yes	1	2	3	4	3	3	5	5	3	1	10	Good	Married	Academic cycle	3	115.5	83	51	171	17.4413	103
343	Dakar	Women	44	Yes	4	4	4	5	3	3	2	4	2	2	19	Good	Married	None	2	105	73.5	63	161	24.3046	90
344	Dakar	Women	26	Yes	4	4	3	4	2	3	4	4	1	1	16	Fair	Married	Primary education	3	113.5	76.5	84	173	28.0664	94
345	Dakar	Women	32	Yes	3	3	2	4	2	3	4	4	1	1	13	Fair	Married	Primary education	3	143	86	64	162	24.3865	103
346	Dakar	Women	26	Yes	3	1	3	5	4	2	4	4	2	2	10	Good	Married	None	4	104.5	66.5	68	167	24.3824	78
347	Dakar	Men	36	Yes	1	3	2	3	2	3	4	4	3	3	16	Good	Single	Primary education	2	130.5	98.5	60	172	20.2812	69
348	Dakar	Women	42	Yes	1	3	4	4	3	3	4	4	2	2	14	Fair	Divorced	None	2	140	94.5	51	160	19.9219	73
349	Dakar	Men	27	Yes	1	4	1	4	2	2	4	4	2	2	12	Excellent	Single	Primary education	3	129.5	81	60	165	22.0386	86
350	Dakar	Men	29	Yes	2	3	4	4	3	3	4	4	2	2	15	Good	Single	Primary education	3	131.5	80.5	72	180	22.2222	82
351	Dakar	Men	27	Yes	3	4	4	4	2	3	5	4	3	3	19	Very good	Single	None	2	121.5	66.5	83	186	23.9912	91
352	Dakar	Men	79	Yes	2	2	3	4	4	2	5	5	2	2	9	Fair	Widowed	None	3	131.5	86.5	75	162	28.578	84
353	Dakar	Men	47	No	2	4	4	4	2	3	4	3	2	2	18	Good	Married	Primary education	1	130.5	82	95	190	26.3158	99
354	Dakar	Women	59	Yes	1	1	1	4	4	1	5	5	1	1	2	Very good	Married	None	4	134	85.5	79	175	25.7959	69
355	Dakar	Men	40	Yes	5	3	5	3	1	5	1	3	2	3	29	Poor	Divorced	None	2	126.5	84	98	181	29.9136	126
356	Dakar	Men	55	Yes	1	3	3	4	4	3	4	4	1	2	11	Good	Married	Primary education	3	135.5	71.5	64	174	21.1389	98
357	Dakar	Women	23	Yes	1	1	1	1	5	3	3	1	3	3	16	Excellent	Married	None	4	116	74	76	166	27.5802	89
358	Dakar	Men	50	Yes	1	5	5	3	1	4	4	4	4	5	26	Fair	Married	None	1	118.5	80	63	174	20.8086	96
359	Dakar	Men	28	Yes	1	3	4	4	2	1	3	3	3	1	15	Good	Married	Primary education	1	135.5	94	74	174	24.4418	85
360	Dakar	Men	39	Yes	2	5	5	5	2	4	4	1	1	1	20	Fair	Married	Lower secondary education	1	136.5	78	111	192	30.1107	90
361	Dakar	Women	21	Yes	1	1	1	5	1	3	4	2	1	5	14	Fair	Married	Primary education	3	122.5	81.5	56	166	20.3223	83
362	Dakar	Men	26	Yes	2	1	3	3	1	1	2	2	2	3	18	Very good	Single	Lower secondary education	3	111.5	72	70	185	20.4529	96
363	Dakar	Women	30	No	1	2	2	4	1	3	4	4	2	1	12	Fair	Married	Academic cycle	3	111	82	79	152	34.1932	83
364	Dakar	Men	54	Yes	1	3	3	4	3	4	2	3	2	4	19	Excellent	Married	Lower secondary education	3	123	76	80	180	24.6914	77
365	Dakar	Women	23	Yes	1	1	1	4	2	2	5	3	1	2	8	Good	Single	None	3	114	73	74	167	26.5338	86
366	Dakar	Men	44	Yes	2	1	3	3	3	3	4	3	3	3	16	Very good	Married	Primary education	3	130.5	96	72	175	23.5102	76
367	Dakar	Men	24	Yes	2	2	1	4	3	3	4	4	2	3	12	Excellent	Single	Lower secondary education	4	125	81.5	76	176	24.5351	75
368	Dakar	Men	24	Yes	3	3	5	5	4	3	3	3	1	2	16	Very good	Single	Academic cycle	3	116	84.5	56	183	16.7219	73
369	Dakar	Men	59	Yes	2	2	4	5	2	4	3	2	3	4	21	Good	Married	Lower secondary education	3	161.5	92	69	180	21.2963	72
370	Dakar	Women	33	Yes	2	3	3	3	4	4	4	4	1	2	14	Good	Married	Primary education	2	150	106.5	53.4	164	19.8543	65
371	Dakar	Men	36	Yes	1	2	4	4	1	3	5	4	3	1	14	Good	Married	Lower secondary education	3	129	82	87	177	27.7698	83
372	Dakar	Men	30	Yes	1	1	1	4	4	3	3	4	3	3	11	Good	Single	None	3	106.5	63.5	78	184	23.0388	72
373	Dakar	Men	45	No	3	1	1	5	1	3	4	1	1	1	13	Good	Single	Academic cycle	3	117.5	85	70.8	180	21.8519	100
374	Dakar	Women	42	Yes	5	5	5	4	1	4	5	4	4	5	28	Fair	Married	Lower secondary education	2	115	82	108.8	165	39.9633	103
375	Dakar	Women	69	Yes	2	1	4	3	3	4	4	2	2	4	19	Fair	Widowed	None	4	132.5	67	77.5	162	29.5306	#NULL!
376	Dakar	Women	36	Yes	3	3	4	2	3	3	5	4	3	2	18	Good	Married	Primary education	3	99.5	64.5	83.5	173	27.8994	120
377	Dakar	Women	23	No	3	2	3	4	3	3	3	1	1	4	19	Fair	Married	Primary education	3	119.5	87	52	169	18.2066	76
378	Dakar	Women	29	Yes	1	1	2	4	3	4	5	4	3	3	12	Good	Married	Academic cycle	3	120	69	65.2	172	22.0389	83
379	Dakar	Men	50	Yes	1	4	3	3	3	3	5	3	3	3	17	Very good	Married	Primary education	2	141	93.5	60.4	180	18.642	76
380	Dakar	Women	90	Yes	2	2	3	1	4	5	1	1	2	1	22	Fair	Widowed	None	3	129	90	70	168	24.8016	81
381	Dakar	Women	42	No	1	3	4	5	4	3	5	5	2	1	9	Good	Divorced	Upper secondary education	3	115	85.5	113	168	40.0368	96
382	Dakar	Women	37	Yes	2	3	4	4	5	3	2	2	4	4	21	Fair	Married	Lower secondary education	4	105	74	97	180	29.9383	77
383	Dakar	Men	25	Yes	3	3	2	4	3	3	4	3	3	3	17	Very good	Single	Academic cycle	4	107	72	78	180	24.0741	82
384	Dakar	Men	28	Yes	5	4	4	5	4	3	2	4	4	4	23	Good	Single	Academic cycle	2	110	72	68.3	182	20.6195	95
385	Dakar	Women	35	Yes	2	2	2	3	4	4	4	4	2	2	13	Very good	Married	Lower secondary education	3	107	80.5	51.7	158	20.7098	84
386	Dakar	Women	22	No	1	1	3	2	3	4	1	3	1	3	18	Fair	Single	Lower secondary education	2	107.5	75	74	177	23.5245	77
387	Dakar	Women	30	Yes	4	4	5	4	3	2	1	2	3	1	23	Fair	Married	None	3	125	83.5	66.2	170	22.9066	71
388	Dakar	Men	35	Yes	4	3	3	3	3	4	3	3	4	3	23	Good	Single	Academic cycle	3	128.5	86.5	70	182	21.1327	79
389	Dakar	Men	42	Yes	1	3	2	2	3	3	4	4	4	4	18	Good	Married	None	3	105	69	57	178	17.9902	74
390	Dakar	Men	52	Yes	2	4	3	3	3	3	4	5	3	2	16	Good	Married	Lower secondary education	3	126	128.5	57	173	19.0451	86
391	Dakar	Women	31	No	2	3	4	3	1	3	2	1	3	2	24	Fair	Married	Primary education	3	127	79	65	168	23.03	90
392	Dakar	Men	46	Yes	2	2	1	5	3	2	5	5	2	3	8	Very good	Married	Primary education	4	122.5	71.5	63	174	20.8086	81
393	Dakar	Women	65	No	1	2	4	3	3	3	4	3	3	3	17	Fair	Widowed	None	3	207.5	106.5	64.3	155	26.7638	145
394	Dakar	Men	27	Yes	2	1	1	4	4	4	4	4	4	1	11	Good	Single	Upper secondary education	4	106	66	64	190	17.7008	90
395	Dakar	Women	64	Yes	5	4	5	4	5	5	5	5	1	2	17	Poor	Married	Lower secondary education	3	164.5	95	64	155	26.6389	89
396	Dakar	Women	25	Yes	3	1	3	4	5	4	2	3	3	2	16	Good	Single	Primary education	4	116.5	84	61.2	174	20.214	98
397	Dakar	Women	37	Yes	2	3	4	3	1	4	4	5	4	5	23	Good	Divorced	Primary education	3	92.5	57	52	158	20.83	84
398	Dakar	Women	40	No	5	3	4	5	2	5	5	3	2	3	21	Good	Married	Lower secondary education	3	109.5	67.5	61.8	170	21.3841	72
399	Dakar	Women	48	No	2	3	5	3	4	5	5	5	1	5	18	Good	Married	Lower secondary education	3	144.5	86.5	88.8	173	29.6702	91
400	Dakar	Women	30	Yes	1	1	1	5	3	2	5	5	5	3	9	Fair	Married	Primary education	3	110	76.5	53.7	166	19.4876	83
401	Dakar	Men	26	No	4	4	3	5	1	3	1	3	1	1	20	Fair	Single	Academic cycle	1	130.5	83.5	60.8	167	21.8007	69
402	Dakar	Women	74	Yes	4	1	4	3	5	2	5	5	2	5	14	Good	Married	None	4	175.5	94.5	55.3	156	22.7235	117
403	Dakar	Women	50	No	3	4	4	3	3	3	5	5	3	3	18	Good	Widowed	None	3	184	107	82.7	170	28.6159	116
404	Dakar	Women	21	Yes	2	3	2	3	3	2	3	5	3	3	15	Good	Single	Lower secondary education	4	105.5	72.5	78.8	164	29.298	90
405	Dakar	Women	31	Yes	2	3	5	3	2	3	2	2	2	3	23	Good	Married	Primary education	3	125	85.5	86.7	162	33.0361	100
406	Dakar	Women	24	Yes	2	1	3	5	3	4	4	3	3	3	15	Good	Single	Academic cycle	4	111.5	75	48.9	163	18.4049	80
407	Dakar	Men	27	No	4	4	3	3	3	3	5	5	4	4	20	Good	Single	Primary education	3	142	98	86.8	168	30.754	87
408	Dakar	Men	20	Yes	1	3	2	3	2	3	2	3	3	3	19	Good	Single	Upper secondary education	4	124	72	88.1	178	27.8058	89
409	Dakar	Women	43	Yes	2	4	2	4	4	2	4	5	1	1	9	Good	Married	Primary education	4	127	80.5	85.4	155	35.5463	110
410	Dakar	Women	34	Yes	1	1	1	4	4	4	5	5	5	3	11	Good	Married	Academic cycle	4	112.5	74.5	65.4	159	25.8692	93
411	Dakar	Women	30	Yes	5	4	5	4	5	4	4	5	1	3	18	Fair	Married	Lower secondary education	3	101.5	64	51.8	164	19.2594	83
412	Dakar	Men	39	No	4	5	5	2	3	5	2	2	5	4	33	Fair	Married	Upper secondary education	4	125.5	78.5	69.4	170	24.0138	88
413	Dakar	Women	30	Yes	2	1	1	3	4	2	5	1	1	1	9	Good	Single	None	3	109	61	50.5	154	21.2936	89
414	Dakar	Men	29	Yes	2	4	3	5	2	3	3	5	3	2	16	Good	Single	Academic cycle	3	139	84.5	71.6	182	21.6157	98
415	Dakar	Women	32	No	3	3	4	3	3	3	4	2	4	4	23	Good	Single	Lower secondary education	3	111	78.5	66.1	170	22.872	96
416	Dakar	Women	44	Yes	3	5	5	3	1	2	2	5	1	3	22	Good	Widowed	None	1	102.5	69	70.8	167	25.3864	92
417	Dakar	Women	32	Yes	1	1	3	5	3	3	5	5	3	2	9	Good	Married	Primary education	3	109.5	75.5	87.2	173	29.1356	76
418	Dakar	Women	29	Yes	4	1	5	5	4	4	5	5	3	2	14	Fair	Married	Primary education	4	132.5	93.5	56.7	170	19.6194	95
419	Dakar	Men	22	Yes	2	3	2	4	3	3	5	5	3	2	12	Good	Single	Academic cycle	3	114.5	63	65.1	175	21.2571	74
420	Dakar	Women	29	Yes	2	3	5	1	2	1	5	3	1	5	20	Fair	Married	Primary education	3	114.5	82.5	120.3	175	39.2816	82
421	Dakar	Men	44	No	4	5	2	3	1	2	3	1	1	4	24	Fair	Married	Primary education	3	135.5	97	74.3	176	23.9863	263
422	Dakar	Men	21	Yes	1	1	1	4	2	4	5	5	1	1	7	Good	Single	Primary education	4	109.5	69.5	95.9	191	26.2877	81
423	Dakar	Women	35	Yes	3	4	3	3	3	3	5	4	4	3	19	Good	Married	None	3	142.5	93.5	60.9	162	23.2053	96
424	Dakar	Women	58	Yes	1	4	2	3	3	3	2	3	5	4	22	Fair	Married	Lower secondary education	3	131	87.5	91.7	160	35.8203	87
425	Dakar	Women	28	Yes	4	2	5	5	3	5	3	5	4	3	21	Good	Single	Lower secondary education	3	105.5	70	48.8	150	21.6889	110
426	Dakar	Women	24	Yes	3	4	4	3	4	4	5	3	3	4	21	Good	Married	Primary education	3	109	82.5	75.1	168	26.6086	90
427	Dakar	Women	32	No	4	4	3	4	1	4	3	2	4	4	27	Good	Married	None	1	115	79	56	161	21.6041	223
428	Dakar	Men	27	Yes	2	3	3	3	2	3	4	4	3	3	18	Good	Single	Lower secondary education	1	130.5	87.5	69.4	177	22.152	#NULL!
429	Dakar	Men	32	Yes	2	2	3	3	3	4	4	4	2	2	15	Good	Married	Primary education	1	131	91	62	173	20.7157	99
430	Dakar	Men	35	Yes	1	4	3	4	2	1	4	3	2	2	14	Fair	Single	Lower secondary education	1	112	78	68	183	20.3052	63
431	Dakar	Women	27	Yes	1	2	4	4	4	3	4	4	3	3	14	Good	Single	Academic cycle	3	129	102	63	177	20.1092	75
431	Dakar	Women	27	Yes	1	2	4	4	4	3	4	4	3	3	14	Good	Single	Academic cycle	3	129	102	63	177	20.1092	75
432	Dakar	Men	26	Yes	5	5	5	3	1	1	5	5	5	5	26	Good	Single	Academic cycle	3	106	68	63.2	185	18.466	68
433	Dakar	Women	40	Yes	4	4	3	3	2	3	5	3	3	2	20	Good	Married	None	2	125	90	62	161	23.9188	101
434	Dakar	Men	27	Yes	1	3	3	3	2	4	4	3	2	3	18	Very good	Married	None	4	125	65	87	182	26.2649	94
435	Dakar	Men	40	No	4	4	4	3	3	4	2	2	4	4	28	Good	Single	Primary education	3	150	80	71	195	18.6719	98
436	Dakar	Women	80	Yes	2	3	3	3	4	5	2	3	3	4	22	Fair	Widowed	None	3	140	65	81	165	29.7521	187
437	Dakar	Women	21	Yes	4	3	4	3	3	3	4	3	2	3	20	Fair	Single	Lower secondary education	3	95	55	54	169	18.9069	91
438	Dakar	Men	56	No	1	4	4	4	2	5	4	3	4	5	24	Fair	Married	Primary education	2	85	60	50	170	17.301	81
439	Dakar	Women	45	No	1	4	2	2	2	3	1	2	3	4	24	Good	Married	Academic cycle	3	110	70	68	178	21.4619	88
440	Dakar	Men	26	Yes	3	3	3	4	3	2	4	3	2	2	15	Good	Single	Academic cycle	3	110	65	64	176	20.6612	88
441	Dakar	Women	49	Yes	3	4	4	2	2	2	5	4	4	5	23	Good	Widowed	None	2	120	75	51	165	18.7328	97
442	Dakar	Women	38	Yes	4	3	3	3	4	2	2	3	3	3	20	Good	Widowed	None	2	140	90	52	167	18.6453	88
443	Dakar	Men	56	Yes	1	1	1	5	5	1	4	4	3	1	4	Good	Married	Academic cycle	3	125	85	76	182	22.9441	91
444	Dakar	Women	20	Yes	4	4	4	4	2	2	4	2	2	2	20	Fair	Single	Upper secondary education	3	100	65	50	162	19.052	78
445	Dakar	Women	36	Yes	2	3	4	4	3	2	3	2	2	3	18	Good	Single	None	3	160	90	70	160	27.3438	71
446	Dakar	Men	20	Yes	1	3	3	4	2	4	4	3	3	4	19	Good	Single	Primary education	1	105	65	78	196	20.304	78
447	Dakar	Women	57	Yes	3	4	2	3	3	3	2	1	1	1	19	Fair	Widowed	None	3	160	95	99	177	31.6001	108
448	Dakar	Women	25	Yes	1	2	4	5	4	3	2	3	2	2	14	Good	Single	Academic cycle	3	110	70	69	175	22.5306	79
449	Dakar	Men	22	Yes	1	4	4	4	3	2	4	4	2	2	14	Good	Single	Primary education	3	145	80	75	168	26.5731	84
450	Dakar	Men	51	No	3	4	3	3	2	4	4	2	4	4	25	Good	Married	Lower secondary education	1	95	60	61	174	20.148	91
451	Dakar	Men	22	Yes	1	4	3	2	2	3	4	3	5	5	24	Good	Single	None	3	135	79.5	60	169	21.0077	84
452	Dakar	Women	35	No	4	4	3	4	2	3	2	2	2	3	23	Good	Married	None	2	100	73	62	158	24.8358	71
453	Dakar	Men	52	Yes	1	3	3	4	2	4	4	4	3	3	17	Good	Single	Primary education	3	130	81.5	62	167	22.231	88
454	Dakar	Women	33	Yes	5	4	4	2	2	3	2	2	4	4	30	Fair	Married	Primary education	3	125	96	61	160	23.8281	91
455	Dakar	Women	39	No	3	4	4	2	2	4	3	2	5	4	29	Fair	Married	Primary education	3	155	105	70	160	27.3438	81
456	Dakar	Women	21	Yes	4	2	4	4	2	2	4	3	4	4	21	Fair	Single	Lower secondary education	3	115	76	75	178	23.6713	78
457	Dakar	Men	61	Yes	4	4	3	2	2	4	5	4	4	2	22	Fair	Married	None	1	165.5	91.5	75	181	22.8931	121
458	Dakar	Men	31	Yes	4	2	2	4	3	2	2	3	3	4	19	Good	Married	None	3	128.5	78	63	175	20.5714	75
459	Dakar	Women	24	Yes	2	2	2	4	4	4	4	4	2	2	12	Good	Single	None	4	116	76	55	156	22.6003	73
460	Dakar	Men	64	Yes	1	2	1	1	4	1	4	4	1	1	8	Fair	Married	None	4	117	76.5	87	181	26.556	100
461	Dakar	Men	52	Yes	2	2	2	4	2	4	3	4	3	4	18	Good	Divorced	Lower secondary education	3	133	76.5	45	140	22.9592	82
462	Dakar	Women	43	Yes	4	4	4	2	2	2	3	3	3	4	25	Good	Married	Primary education	3	117.5	77.5	67	179	20.9107	89
463	Dakar	Women	65	No	1	3	3	2	3	3	4	3	4	4	20	Fair	Single	Primary education	2	129.5	73	71	156	29.1749	108
464	Dakar	Women	30	Yes	1	4	2	4	4	4	4	4	1	1	11	Good	Married	None	4	117.5	88.5	55	165	20.202	83
465	Dakar	Men	28	Yes	1	4	4	2	3	3	4	4	3	3	19	Good	Single	None	3	117	89	83	180	25.6173	102
466	Dakar	Men	36	Yes	1	4	3	4	2	4	5	4	3	4	18	Good	Single	Academic cycle	4	135	93	54	168	19.1327	69
467	Dakar	Women	25	Yes	1	4	1	4	4	4	4	4	2	1	11	Good	Married	Lower secondary education	4	127.5	86	76	165	27.9155	75
468	Dakar	Women	55	Yes	3	3	3	2	2	4	4	2	3	3	23	Fair	Married	Primary education	1	138	91	66	170	22.8374	79
469	Dakar	Men	20	Yes	1	1	2	4	4	4	4	3	3	4	14	Good	Single	None	3	122.5	87.5	57	167	20.4382	80
470	Dakar	Women	24	Yes	4	4	4	2	2	3	3	2	4	4	28	Fair	Single	None	1	101	71.5	47	163	17.6898	85
471	Dakar	Women	22	Yes	3	4	4	4	2	2	4	3	4	2	20	Good	Single	Academic cycle	2	114.5	84.5	51	167	18.2868	66
472	Dakar	Women	29	Yes	1	2	3	4	3	3	4	3	4	4	17	Good	Married	Academic cycle	4	97.5	75	74	167	26.5338	88
473	Dakar	Men	26	Yes	1	3	3	4	3	4	4	4	4	4	18	Good	Single	Primary education	3	118	69.5	64	182	19.3213	91
474	Dakar	Women	33	Yes	1	3	4	4	3	4	4	3	4	3	19	Good	Widowed	Primary education	3	142	97	67	174	22.1297	105
475	Dakar	Men	24	Yes	4	3	3	3	2	4	5	2	3	3	22	Fair	Single	Academic cycle	4	101	63	59.3	185	17.3265	90
476	Dakar	Men	46	Yes	3	3	2	2	3	3	4	3	3	3	19	Fair	Married	Primary education	2	150	102	84	156	34.5168	84
477	Dakar	Men	24	No	1	4	1	4	3	2	4	4	3	4	14	Good	Single	Primary education	3	113	73	65	186	18.7883	94
478	Dakar	Women	33	Yes	1	1	2	4	4	4	4	4	4	3	13	Good	Married	Upper secondary education	3	122.5	78.5	81	167	29.0437	83
479	Dakar	Men	41	Yes	3	3	4	4	4	3	5	4	1	1	12	Good	Single	Upper secondary education	2	126.5	79	68	177	21.7051	70
480	Dakar	Men	25	No	3	2	3	4	2	2	5	2	4	4	19	Poor	Single	Primary education	4	124.5	86	65	174	21.4691	79
481	Dakar	Men	23	Yes	4	4	4	4	3	4	4	4	2	4	21	Excellent	Single	Primary education	3	132	85	84	191	23.0257	77
482	Dakar	Women	29	No	3	4	3	3	2	4	3	3	4	4	25	Good	Single	Academic cycle	3	111	73	66	169	23.1084	95
483	Dakar	Women	20	Yes	1	1	3	2	4	4	4	3	4	4	18	Very good	Single	Primary education	3	110.5	82	46	160	17.9688	71
484	Dakar	Men	39	Yes	3	3	3	4	3	3	2	3	2	2	18	Good	Single	Primary education	3	127.5	85	80	186	23.1241	80
485	Dakar	Women	46	Yes	2	4	4	2	4	2	3	4	3	2	18	Good	Single	Primary education	2	115	85.5	69	160	26.9531	93
486	Dakar	Women	60	Yes	5	3	3	2	2	2	4	2	4	4	25	Very good	Widowed	None	3	138	84	60	170	20.7612	89
487	Dakar	Men	73	Yes	2	1	2	4	4	4	5	4	2	2	10	Fair	Married	Lower secondary education	3	128.5	102.5	96	180	29.6296	167
488	Dakar	Women	34	No	3	4	4	4	4	4	4	2	4	4	23	Good	Married	None	1	108	73.5	55	161	21.2183	81
489	Dakar	Men	37	Yes	2	1	2	2	4	2	4	4	4	4	15	Fair	Single	Lower secondary education	3	120	71	72	186	20.8117	69
490	Dakar	Women	23	Yes	3	3	3	3	3	2	1	2	3	3	22	Good	Single	Academic cycle	4	107	77	60	170	20.7612	85
491	Dakar	Women	63	No	4	4	4	2	3	3	4	2	4	4	26	Poor	Widowed	None	1	160.5	112	55	158	22.0317	78
492	Dakar	Women	49	Yes	5	5	3	3	1	5	2	5	2	5	28	Fair	Married	Lower secondary education	1	106	81	55	155	22.8928	95
493	Dakar	Women	36	Yes	2	3	1	4	2	4	1	2	1	2	18	Good	Married	Lower secondary education	3	131	88.5	78.5	163	29.5457	85
494	Dakar	Men	21	Yes	1	2	4	1	1	2	5	1	1	1	17	Very good	Single	Primary education	3	142.5	88.5	66	175	21.551	70
495	Dakar	Women	21	Yes	2	2	2	1	4	3	4	3	2	1	14	Good	Single	None	3	113.5	82	43	166	15.6046	84
496	Dakar	Women	22	No	2	3	3	5	3	3	5	4	1	4	13	Fair	Single	Lower secondary education	3	103.5	63	55	175	17.9592	89
497	Dakar	Men	27	Yes	5	3	5	5	1	4	5	5	5	5	25	Fair	Married	Primary education	3	111.5	74.5	60	164	22.3082	77
498	Dakar	Women	27	Yes	2	1	2	3	3	4	5	2	1	1	12	Good	Divorced	Primary education	3	123	77	58.8	163	22.1311	85
499	Dakar	Women	35	Yes	2	2	4	5	1	5	5	2	4	5	23	Good	Married	Primary education	3	119	73.5	68	170	23.5294	83
500	Dakar	Women	40	Yes	1	2	5	3	1	5	1	1	4	5	30	Fair	Married	Primary education	3	127	84	75.8	167	27.1792	104
501	Dakar	Women	30	Yes	1	1	2	1	2	1	5	4	1	1	9	Good	Single	None	3	100.5	73	48.4	162	18.4423	84
502	Dakar	Women	34	Yes	5	3	2	5	3	5	5	5	1	1	13	Good	Single	Primary education	4	121.5	86	68.3	181	20.848	83
503	Dakar	Women	24	Yes	3	3	2	1	1	3	4	3	3	1	20	Good	Single	Academic cycle	3	133.5	90	53.5	158	21.4309	77
504	Dakar	Men	37	No	3	5	5	4	3	4	4	3	4	3	24	Good	Single	Lower secondary education	1	143	86.5	49.3	168	17.4674	82
505	Dakar	Men	33	Yes	4	2	2	5	2	2	5	4	4	4	16	Good	Single	Lower secondary education	3	123	84	75.7	185	22.1183	69
506	Dakar	Men	33	Yes	2	4	3	3	4	4	5	5	2	3	15	Good	Single	Primary education	3	134	79.5	72.5	180	22.3765	97
507	Dakar	Women	29	Yes	2	5	5	5	4	3	1	5	3	3	20	Excellent	Single	Lower secondary education	3	117.5	76	55.9	162	21.3001	125
508	Dakar	Men	30	Yes	2	3	2	2	3	2	2	3	2	3	18	Fair	Single	Lower secondary education	3	129	78	67.6	174	22.3279	85
509	Dakar	Women	23	No	4	4	4	3	2	1	5	3	1	5	20	Good	Married	Lower secondary education	3	114	70	60	165	22.0386	196
510	Dakar	Men	36	Yes	2	4	4	4	2	1	3	3	5	2	20	Good	Married	Upper secondary education	3	140	97.5	99.5	180	30.7099	90
511	Dakar	Men	23	Yes	1	3	3	4	3	5	5	5	1	5	15	Good	Single	Academic cycle	3	121	60.5	66.3	178	20.9254	70
512	Dakar	Women	38	Yes	5	5	5	3	1	5	1	3	5	5	36	Good	Married	Upper secondary education	1	107.5	81	70.7	175	23.0857	72
513	Dakar	Women	28	Yes	1	5	2	5	2	5	5	2	2	4	19	Good	Single	Academic cycle	3	117.5	70.5	60.6	167	21.729	82
514	Dakar	Women	21	Yes	4	4	3	2	5	4	5	4	3	3	19	Very good	Single	Academic cycle	2	116	77	54.4	164	20.2261	88
515	Dakar	Men	79	Yes	1	2	1	4	4	3	4	4	1	1	7	Fair	Married	Primary education	3	183	105	55	175	17.9592	100
516	Dakar	Men	49	Yes	3	4	3	2	3	3	4	3	3	4	22	Fair	Married	Primary education	1	121.5	89.5	65	170	22.4913	72
517	Dakar	Men	23	Yes	1	1	1	4	4	1	5	4	1	1	3	Good	Single	Academic cycle	3	117.5	70.5	72	178	22.7244	70
518	Dakar	Men	20	Yes	3	2	3	2	3	3	3	3	1	3	18	Good	Single	Academic cycle	3	135	78	56	172	18.9292	76
519	Dakar	Women	27	Yes	3	1	4	4	3	3	4	3	3	4	18	Good	Single	Lower secondary education	3	116	81	66	169	23.1084	88
520	Dakar	Men	59	Yes	2	4	3	4	4	4	5	3	3	2	16	Good	Married	Lower secondary education	3	139.5	88	63	170	21.7993	79
521	Dakar	Men	38	No	2	1	2	1	1	1	5	4	1	1	11	Good	Married	None	2	129	76	76	179	23.7196	93
522	Dakar	Men	30	Yes	3	4	3	2	3	3	5	3	3	3	20	Good	Single	Lower secondary education	3	125.5	84	75	184	22.1526	86
523	Dakar	Women	37	Yes	4	4	3	2	3	3	4	4	1	1	17	Good	Married	None	2	122	93.5	61	167	21.8724	98
524	Dakar	Men	26	Yes	2	2	1	4	4	2	4	4	4	4	13	Excellent	Single	Primary education	2	135	83	80	184	23.6295	83
525	Dakar	Women	28	Yes	2	3	2	3	4	4	4	4	1	1	12	Good	Married	Primary education	3	105.5	71	87	166	31.5721	88
526	Dakar	Men	25	Yes	2	3	2	2	3	3	4	4	4	3	18	Good	Single	Lower secondary education	3	117.5	77	52	171	17.7832	81
527	Dakar	Women	36	Yes	1	1	3	2	4	5	5	4	5	1	15	Very good	Married	Primary education	4	105	74.5	76.4	165	28.0624	115
528	Dakar	Women	33	Yes	1	3	3	5	2	2	5	4	1	1	9	Good	Single	Primary education	3	117.5	80	79.7	168	28.2384	98
529	Dakar	Women	28	Yes	3	2	2	4	3	2	4	4	2	3	13	Very good	Married	Primary education	3	98.5	70.5	63.5	156.2	26.0263	73
530	Dakar	Men	38	Yes	1	1	2	4	2	4	2	2	3	3	18	Good	Single	Lower secondary education	2	104	73	56.1	177	17.9067	103
531	Dakar	Women	39	No	2	4	2	2	2	4	4	4	3	2	19	Good	Single	Lower secondary education	2	122	87	90.8	163	34.1752	90
532	Dakar	Men	24	Yes	4	1	4	3	2	1	2	4	4	3	20	Good	Single	Upper secondary education	2	129.5	85	65.5	177	20.9071	67
533	Dakar	Men	32	Yes	4	4	4	2	5	2	3	4	4	4	22	Fair	Single	Primary education	1	142	103	52.6	177	16.7896	63
534	Dakar	Women	28	Yes	4	4	4	3	2	4	4	3	4	4	26	Fair	Single	Primary education	2	115.5	80	47	159	18.591	73
535	Dakar	Men	53	Yes	1	4	4	3	2	3	4	2	1	1	17	Very good	Married	Upper secondary education	3	144	94.5	77.2	193	20.7254	79
536	Dakar	Men	32	No	4	4	4	3	1	4	4	3	2	4	25	Fair	Divorced	Academic cycle	1	113	70.5	60	181	18.3145	69
537	Dakar	Men	33	Yes	4	5	5	3	3	4	1	3	4	5	31	Good	Married	Lower secondary education	3	144.5	101.5	57.3	177	18.2898	79
538	Dakar	Men	24	Yes	2	2	2	5	4	3	4	4	3	2	11	Good	Single	Academic cycle	4	152	107	75.9	183	22.6642	77
539	Dakar	Men	22	Yes	3	1	2	5	3	4	5	5	2	1	9	Good	Single	Upper secondary education	2	124	72.5	69.5	184	20.5281	94
540	Dakar	Women	21	Yes	2	3	5	5	5	5	5	4	3	2	15	Good	Single	Lower secondary education	3	108	62	59.3	160	23.1641	98
541	Dakar	Women	34	Yes	4	4	5	2	5	4	4	3	1	2	20	Good	Married	Academic cycle	3	105.5	75	65	163	24.4646	80
542	Dakar	Men	24	Yes	2	2	2	4	2	1	5	2	1	2	11	Good	Single	Lower secondary education	4	142	73	72.6	192	19.694	79
543	Dakar	Men	36	Yes	1	1	3	5	3	4	5	5	1	4	10	Good	Married	Primary education	4	128.5	80.5	75.6	183	22.5746	86
544	Dakar	Men	26	Yes	1	4	4	1	1	5	4	1	3	1	25	Poor	Single	Lower secondary education	3	125	66	74.1	167	26.5696	87
545	Dakar	Men	57	Yes	2	5	2	5	3	2	4	5	2	4	14	Fair	Married	Lower secondary education	1	137	91.5	64.2	170	22.2145	115
546	Dakar	Women	34	No	1	3	5	3	1	1	1	1	1	3	22	Poor	Divorced	Primary education	1	114	81.5	74.9	165	27.5115	83
547	Dakar	Women	39	Yes	1	2	4	5	2	4	5	5	3	2	13	Good	Married	Academic cycle	3	119	84	78.2	163	29.4328	168
548	Dakar	Women	22	Yes	2	3	5	5	3	3	4	1	3	4	21	Good	Married	Primary education	2	111.5	71	51	158	20.4294	73
549	Dakar	Women	57	Yes	1	3	4	5	2	2	4	5	1	1	10	Good	Married	Primary education	3	121.5	93.5	73.7	162	28.0826	248
550	Dakar	Women	20	No	4	3	5	5	2	4	1	3	3	4	26	Good	Single	Upper secondary education	3	98.5	69.5	41.1	164	15.2811	85
551	Dakar	Men	25	Yes	3	3	2	4	3	1	3	3	3	4	17	Good	Married	None	3	142.5	85.5	62.4	174	20.6104	84
552	Dakar	Men	28	No	1	3	1	3	2	2	4	3	3	3	15	Good	Single	Primary education	3	123	88	53	173	17.7086	77
553	Dakar	Men	31	Yes	4	3	3	3	3	3	4	2	2	2	19	Good	Divorced	None	3	134	87	77	187	22.0195	87
554	Dakar	Men	56	Yes	1	3	3	3	3	3	4	3	2	2	15	Good	Married	Primary education	3	133	88.5	83	178	26.1962	90
555	Dakar	Women	32	Yes	2	4	3	4	3	3	1	4	3	3	20	Fair	Single	Lower secondary education	3	109	72	48	167	17.2111	83
556	Dakar	Women	21	Yes	4	4	4	4	2	4	4	2	3	4	25	Good	Single	Academic cycle	2	121	94.5	59	171	20.1771	77
557	Dakar	Women	37	Yes	3	1	2	4	4	4	1	4	1	1	13	Good	Married	Lower secondary education	3	112.5	94	82	169	28.7105	98
558	Dakar	Women	56	Yes	4	4	1	4	4	4	4	4	1	1	13	Fair	Married	Primary education	2	121.5	64.5	65	185	18.992	83
559	Dakar	Women	26	Yes	1	4	1	2	3	3	4	3	3	3	17	Good	Single	None	2	132.5	98	55	170	19.0311	72
560	Dakar	Women	48	Yes	2	3	3	3	3	4	4	3	3	4	20	Good	Married	Primary education	3	132.5	91.5	95	160	37.1094	95
561	Dakar	Men	68	No	2	3	2	3	4	2	5	4	1	1	9	Good	Married	Lower secondary education	2	144.5	102.5	78	170	26.9896	90
562	Dakar	Men	33	Yes	2	4	1	4	4	4	4	3	1	1	12	Good	Married	Lower secondary education	3	123	88	65	175	21.2245	85
563	Dakar	Men	28	No	2	4	3	4	1	4	4	4	4	1	19	Good	Married	Upper secondary education	2	128	86.5	58	181	17.704	70
564	Dakar	Men	27	Yes	2	4	4	4	2	2	3	3	3	2	19	Good	Single	Academic cycle	3	120.5	75.5	69	185	20.1607	77
565	Dakar	Women	33	Yes	4	4	3	1	3	3	4	2	3	4	25	Good	Married	Primary education	2	103.5	75.5	70	169	24.5089	88
566	Dakar	Women	23	No	1	4	3	4	4	4	4	4	3	4	17	Good	Single	Primary education	3	120.5	74	75	170	25.9516	108
567	Dakar	Men	35	Yes	1	3	2	3	2	3	2	3	3	1	17	Good	Married	Lower secondary education	2	173	108	70	169	24.5089	95
568	Dakar	Women	60	Yes	2	4	4	2	3	2	4	3	1	1	16	Good	Married	Primary education	3	172	104	85	174	28.075	106
569	Dakar	Men	45	No	1	4	2	4	4	4	4	4	3	3	15	Good	Married	Primary education	3	138	94.5	72	175	23.5102	84
570	Dakar	Men	23	Yes	2	4	4	4	1	4	4	4	1	1	17	Good	Single	Upper secondary education	4	137	79	80	182	24.1517	84
571	Dakar	Women	52	Yes	1	1	4	5	3	4	4	4	1	1	10	Fair	Married	Primary education	4	153	107	94	165	34.5271	84
572	Dakar	Women	25	Yes	2	1	1	3	1	1	3	4	1	1	10	Fair	Married	Primary education	4	105.5	70	75	160	29.2969	84
573	Dakar	Men	62	Yes	2	1	3	5	3	3	2	4	1	1	11	Good	Married	Primary education	3	123.5	87.5	84.9	194	22.5582	92
574	Dakar	Men	39	Yes	4	4	3	4	3	3	4	3	3	3	20	Good	Single	Primary education	4	100.5	68.5	69.5	175	22.6939	83
575	Dakar	Men	32	Yes	1	1	1	4	4	1	1	4	1	1	7	Good	Married	None	4	116.5	82	56.7	172	19.1658	84
576	Dakar	Men	23	Yes	1	4	4	3	1	1	2	1	3	2	22	Excellent	Single	Primary education	4	120.5	78	78.7	180	24.2901	81
577	Dakar	Women	49	Yes	1	5	1	1	1	5	4	2	3	5	26	Poor	Widowed	None	2	109.5	73.5	53.4	163	20.0986	83
578	Dakar	Women	24	Yes	3	4	1	2	2	4	3	2	1	1	19	Good	Married	Primary education	3	113	72.5	63.6	159	25.1572	104
579	Dakar	Men	25	Yes	1	3	2	1	1	2	2	3	2	3	20	Fair	Single	None	1	121.5	67.5	75	188	21.22	86
580	Dakar	Men	27	Yes	1	1	2	3	1	1	2	4	1	1	11	Good	Single	Lower secondary education	3	116	82	77.1	180	23.7963	76
581	Dakar	Women	39	Yes	2	2	3	4	3	3	3	5	1	1	11	Good	Married	Academic cycle	3	115.5	83	82.9	170	28.6851	77
582	Dakar	Women	34	Yes	5	5	5	4	1	5	4	1	5	5	34	Good	Married	Primary education	4	114	76.5	57.8	160	22.5781	97
583	Dakar	Women	23	Yes	1	1	5	2	2	1	2	3	1	1	15	Good	Single	Academic cycle	4	118.5	84.5	54	162	20.5761	83
584	Dakar	Men	23	Yes	3	3	3	3	2	2	3	3	2	3	19	Good	Married	Primary education	3	106.5	71.5	87.8	185	25.6538	89
585	Dakar	Men	34	Yes	1	5	4	2	2	5	5	5	1	2	18	Good	Married	Lower secondary education	3	113	72	76.2	185	22.2644	86
586	Dakar	Men	41	Yes	2	5	1	4	3	3	2	3	1	1	15	Fair	Single	None	1	129.5	88	77.5	186	22.4014	78
587	Dakar	Men	34	Yes	1	2	4	3	3	3	2	3	2	2	17	Very good	Single	Lower secondary education	3	131	85.5	66	185	19.2841	77
588	Dakar	Men	33	Yes	1	4	4	4	2	3	4	4	2	2	16	Good	Single	Primary education	2	119	84	64	170	22.1453	91
589	Dakar	Men	46	Yes	2	1	4	4	4	2	3	4	1	1	10	Good	Married	Primary education	3	130	54.5	80	178	25.2493	78
590	Dakar	Men	20	No	2	4	4	5	4	3	4	4	3	3	16	Very good	Single	Primary education	1	132.5	82	61	180	18.8272	74
591	Dakar	Men	20	Yes	2	3	3	4	3	3	4	3	2	2	15	Good	Single	Upper secondary education	3	119	79	66	170	22.8374	78
592	Dakar	Men	27	Yes	1	2	4	5	3	2	4	4	3	3	13	Good	Single	Primary education	3	111.5	79	65	187	18.5879	73
593	Dakar	Men	42	Yes	2	3	4	4	3	2	3	3	2	2	16	Good	Single	Primary education	3	127	88	76	180	23.4568	123
594	Dakar	Women	20	Yes	1	5	5	4	4	1	2	4	4	1	17	Fair	Single	Upper secondary education	3	118.5	71	54	168	19.1327	84
595	Dakar	Men	24	Yes	1	2	2	2	4	4	2	3	1	1	14	Good	Single	Upper secondary education	4	122	88	54	182	16.3024	85
596	Dakar	Women	23	Yes	1	2	4	4	4	2	3	3	1	1	11	Good	Divorced	None	2	116.5	75.5	52	160	20.3125	80
597	Dakar	Women	20	Yes	5	5	5	2	3	4	3	3	3	2	27	Good	Single	Upper secondary education	3	116.5	88	53	173	17.7086	94
598	Dakar	Women	44	Yes	1	3	1	5	3	3	5	4	3	3	11	Fair	Married	Upper secondary education	4	97	78	56	160	21.875	86
599	Dakar	Women	34	Yes	2	2	4	4	4	2	5	4	2	2	11	Good	Single	Primary education	3	97.5	70.5	60	160	23.4375	86
600	Dakar	Women	22	Yes	4	4	4	5	4	2	4	4	4	2	17	Good	Single	Academic cycle	3	111	83	56	165	20.5693	85
601	Dakar	Women	53	Yes	1	2	4	4	3	2	5	5	2	2	10	Good	Widowed	Primary education	2	128.5	86	92	173	30.7394	92
602	Dakar	Women	33	Yes	2	1	4	5	4	3	2	4	2	2	13	Good	Single	Primary education	4	110	79.5	66.6	171	22.7762	106
603	Dakar	Women	21	Yes	2	3	2	5	2	5	1	2	1	1	18	Good	Single	Primary education	3	115.5	66.5	59.5	169	20.8326	90
604	Dakar	Women	52	Yes	2	3	3	3	3	3	3	2	2	2	18	Fair	Single	Primary education	3	111.5	78	65.4	186	18.9039	85
605	Dakar	Women	47	Yes	1	3	1	5	3	3	4	4	3	3	12	Fair	Married	Primary education	1	131	89	83.5	173	27.8994	124
605	Dakar	Women	47	Yes	1	3	1	5	3	3	4	4	3	3	12	Fair	Married	Primary education	1	131	89	83.5	173	27.8994	124
606	Dakar	Men	26	Yes	1	1	1	5	1	3	5	5	1	1	6	Good	Single	Academic cycle	3	136	86	63	187	18.016	85
607	Dakar	Women	39	Yes	3	1	3	4	1	2	5	4	2	1	12	Good	Married	Lower secondary education	3	139	100.5	90	163	33.8741	82
608	Dakar	Men	30	Yes	1	2	2	5	2	2	5	5	2	2	8	Very good	Single	Primary education	3	115.5	79	72	181	21.9774	80
609	Dakar	Men	27	Yes	1	4	4	4	1	4	5	4	1	1	15	Good	Single	None	3	109	65	61	186	17.6321	107
610	Dakar	Women	83	Yes	1	1	4	4	3	3	3	3	2	2	14	Poor	Widowed	None	3	116.5	82	88	155	36.6285	83
611	Dakar	Women	26	Yes	1	1	3	4	2	2	4	3	3	1	12	Good	Married	Academic cycle	3	119	86	62	169	21.7079	77
612	Dakar	Women	39	Yes	1	3	3	2	2	2	4	3	3	3	18	Good	Married	None	2	145.5	97	125.8	174	41.5511	85
613	Dakar	Women	33	Yes	4	3	2	3	3	3	1	3	3	3	22	Fair	Married	Primary education	3	101.5	70	78.1	175	25.502	93
614	Dakar	Women	32	Yes	2	3	3	2	3	4	1	2	3	3	24	Good	Married	None	3	115.5	85	85.7	180	26.4506	79
615	Dakar	Women	53	No	1	1	1	3	3	3	4	3	3	3	13	Very good	Married	Primary education	3	153.5	108	111.5	172	37.6893	74
616	Dakar	Women	69	Yes	1	3	2	4	4	3	4	3	1	1	10	Fair	Married	None	3	114	80.5	67.5	172	22.8164	101
617	Dakar	Men	27	No	1	4	4	3	1	2	4	2	1	1	17	Good	Single	Academic cycle	4	130.5	84.5	74.6	193	20.0274	90
618	Dakar	Women	45	No	4	5	4	5	3	5	5	4	1	4	20	Good	Married	Lower secondary education	1	135.5	82.5	93.3	165	34.27	115
619	Dakar	Women	39	Yes	1	1	3	4	3	5	5	5	2	3	12	Good	Married	Primary education	3	119	79.5	56.3	162	21.4525	82
620	Dakar	Women	34	No	3	5	5	3	3	5	2	5	3	2	24	Very good	Married	Lower secondary education	4	151.5	93.5	80.1	162	30.5213	75
621	Dakar	Men	30	No	1	3	4	4	3	3	2	2	1	4	19	Good	Single	Primary education	3	119.5	77.5	76.5	171	26.1619	95
622	Dakar	Men	20	Yes	1	2	1	3	3	3	2	1	1	1	14	Good	Single	Primary education	3	130	81.5	66.8	186	19.3086	73
623	Dakar	Men	21	Yes	1	3	1	3	3	3	1	3	1	1	14	Good	Single	Primary education	3	133.5	81	86.6	195	22.7745	74
624	Dakar	Men	28	Yes	1	4	1	4	4	4	4	4	4	4	16	Good	Single	None	4	122	65	64	184	18.9036	100
625	Dakar	Men	38	Yes	1	3	2	4	4	4	3	1	1	1	14	Good	Married	Primary education	4	120.5	72	65.7	193	17.6381	90
626	Dakar	Men	48	Yes	1	1	2	4	4	4	5	3	4	4	14	Very good	Married	Primary education	3	116	66	73.7	182	22.2497	88
627	Dakar	Men	40	Yes	1	4	2	3	3	3	3	4	4	4	19	Good	Single	None	2	118.5	88.5	77.2	180	23.8272	88
628	Dakar	Men	55	Yes	2	4	2	4	4	4	4	1	1	1	15	Good	Married	None	3	131.5	83.5	66	180	20.3704	103
629	Dakar	Women	25	Yes	2	1	3	4	3	3	5	2	3	3	15	Good	Divorced	Primary education	3	125	74	64	177	20.4284	85
630	Dakar	Women	27	No	1	4	3	1	4	1	1	4	4	3	20	Good	Married	Academic cycle	4	110.5	74	67.8	188	19.1829	78
631	Dakar	Men	20	Yes	1	3	3	3	4	3	2	3	2	3	17	Fair	Single	Upper secondary education	4	118	74	64.4	189	18.0286	80
632	Dakar	Men	39	No	5	5	5	2	2	3	3	2	3	4	30	Good	Single	Primary education	2	112.5	69	75.1	192	20.3722	106
633	Dakar	Men	36	Yes	2	2	3	4	3	2	5	3	2	2	12	Good	Married	Primary education	3	129.5	92	83.8	178	26.4487	90
634	Dakar	Men	29	Yes	3	4	4	3	2	3	4	2	3	3	23	Fair	Single	None	2	98	59.5	68.2	175	22.2694	86
635	Dakar	Men	29	Yes	1	2	3	4	4	2	4	3	2	2	11	Poor	Single	Academic cycle	3	129	90	65.6	172	22.1741	77
636	Dakar	Women	29	Yes	3	3	3	4	2	3	4	3	3	3	19	Good	Married	Primary education	3	154	121	59.2	160	23.125	71
637	Dakar	Men	46	No	2	4	4	2	2	3	5	2	1	2	19	Fair	Married	Upper secondary education	3	134	92.5	63	180	19.4444	82
638	Dakar	Men	31	Yes	1	2	3	4	3	2	4	4	1	1	9	Good	Single	Lower secondary education	3	141.5	96	58.2	174	19.2231	73
639	Dakar	Men	24	Yes	2	1	2	3	3	2	5	3	3	1	11	Good	Single	Academic cycle	4	139	82	56.6	175	18.4816	68
640	Dakar	Men	52	Yes	3	3	3	4	3	3	4	3	3	2	17	Good	Married	Academic cycle	3	140	89.5	72	175	23.5102	78
641	Dakar	Women	60	No	3	3	3	3	2	3	2	3	4	4	24	Good	Married	None	2	161.5	94	55	161	21.2183	78
642	Dakar	Men	41	No	5	4	3	3	3	2	4	4	3	4	21	Good	Married	None	3	121	77.5	63	170	21.7993	86
643	Dakar	Men	25	No	2	4	3	5	3	3	4	4	5	4	19	Good	Married	Primary education	1	134.5	90	66	180	20.3704	88
644	Dakar	Men	26	Yes	2	2	3	4	3	2	5	4	2	2	11	Good	Married	None	3	102.5	71.5	48.6	167	17.4262	79
644	Dakar	Men	26	Yes	2	2	3	4	3	2	5	4	2	2	11	Good	Married	None	3	102.5	71.5	48.6	167	17.4262	79
645	Dakar	Men	71	Yes	5	4	4	3	2	3	3	2	4	4	28	Fair	Married	Primary education	1	158	92	65.4	171	22.3659	99
646	Dakar	Women	49	Yes	2	3	3	4	4	2	3	4	2	2	13	Poor	Married	Primary education	2	113.5	84.5	75.7	161	29.2041	86
647	Dakar	Men	36	Yes	3	3	4	4	2	3	4	2	5	4	24	Fair	Divorced	Primary education	2	118	78	83.4	190	23.1025	88
648	Dakar	Men	42	Yes	1	2	2	5	4	2	4	4	2	2	8	Fair	Single	Lower secondary education	2	110	73	62.5	200	15.625	61
649	Dakar	Men	45	No	3	4	4	3	2	3	4	2	3	3	23	Very good	Divorced	None	2	129.5	84	76.7	180	23.6728	89
650	Dakar	Women	32	Yes	2	2	2	4	4	2	4	4	1	2	9	Very good	Married	Lower secondary education	3	109.5	79.5	57.5	162	21.9098	94
651	Dakar	Men	46	Yes	2	2	3	4	2	2	4	4	3	3	15	Good	Married	Primary education	1	138	87	81	184	23.9249	91
652	Dakar	Men	31	Yes	4	3	3	4	3	1	5	3	2	2	14	Good	Single	Primary education	3	120.5	81	78.9	183	23.56	98
653	Dakar	Men	37	Yes	2	3	3	4	2	3	5	4	3	4	17	Good	Single	Primary education	2	119	76	63	177	20.1092	#NULL!
654	Dakar	Men	24	Yes	2	3	3	3	4	4	4	5	2	2	14	Good	Single	Academic cycle	3	119.5	74	60	188	16.976	72
655	Dakar	Men	42	Yes	2	3	3	2	3	3	2	3	4	4	23	Fair	Married	None	3	121	77.5	60	168	21.2585	73
656	Dakar	Men	29	Yes	5	3	3	4	2	2	2	3	3	4	23	Good	Single	Lower secondary education	1	113.5	82	56	174	18.4965	73
657	Dakar	Women	25	Yes	2	2	3	4	4	2	5	4	2	2	10	Good	Single	None	3	130	92.5	57	167	20.4382	91
657	Dakar	Women	25	Yes	2	2	3	4	4	2	5	4	2	2	10	Good	Single	None	3	130	92.5	57	167	20.4382	91
658	Dakar	Women	20	Yes	4	3	3	3	2	2	4	4	3	3	19	Good	Married	None	2	113	71.5	58	168	20.5499	82
659	Dakar	Men	35	Yes	2	3	3	3	4	2	5	4	2	2	12	Good	Single	Primary education	3	112	72.5	62.9	180	19.4136	83
660	Dakar	Men	51	Yes	2	4	3	4	2	3	3	3	4	4	22	Fair	Single	Primary education	1	154	89.5	75	186	21.6788	81
661	Dakar	Women	26	Yes	3	3	4	5	4	4	5	4	1	1	12	Good	Married	Academic cycle	3	115	85	63.7	162	24.2722	124
662	Dakar	Men	43	No	1	1	1	4	4	4	4	4	1	1	7	Excellent	Divorced	Upper secondary education	2	110	80	69.6	184	20.5577	95
663	Dakar	Women	29	Yes	1	2	5	5	3	3	4	3	1	2	13	Good	Single	Lower secondary education	4	116	86.5	60.6	163	22.8085	93
664	Dakar	Women	37	Yes	2	3	1	4	2	2	5	5	2	2	10	Good	Divorced	None	3	139	107	101	161	38.9645	85
665	Dakar	Men	24	Yes	4	4	4	3	1	3	5	2	4	4	26	Good	Single	Upper secondary education	1	114.5	70.5	62.5	182	18.8685	77
666	Dakar	Women	58	Yes	2	2	4	5	4	3	4	4	1	1	10	Fair	Widowed	Upper secondary education	3	118.5	80	91.7	165	33.6823	173
667	Dakar	Women	42	Yes	1	2	3	5	1	4	1	1	1	1	18	Excellent	Divorced	Upper secondary education	3	128.5	92.5	66.2	169	23.1785	112
668	Dakar	Men	32	Yes	4	4	4	5	1	1	4	4	4	3	20	Good	Single	Academic cycle	3	123.5	85	87.9	189	24.6074	71
669	Dakar	Men	45	Yes	5	5	5	5	4	3	2	4	4	4	25	Fair	Divorced	Upper secondary education	3	131.5	88	73.9	187	21.133	96
670	Dakar	Men	62	Yes	2	4	1	3	3	3	4	4	1	1	12	Good	Married	None	3	113	75	74.9	178	23.6397	177
670	Dakar	Men	62	Yes	2	4	1	3	3	3	4	4	1	1	12	Good	Married	None	3	113	75	74.9	178	23.6397	177
671	Dakar	Women	39	Yes	3	4	3	3	1	3	2	2	4	4	27	Fair	Married	None	1	110	88.5	71	168	25.1559	94
671	Dakar	Women	39	Yes	3	4	3	3	1	3	2	2	4	4	27	Fair	Married	None	1	110	88.5	71	168	25.1559	94
672	Dakar	Women	22	Yes	4	3	5	4	3	3	1	3	4	2	24	Fair	Single	Academic cycle	4	120	87	70	166	25.4028	99
673	Dakar	Men	25	Yes	3	2	5	4	3	4	2	2	1	1	19	Good	Single	Academic cycle	3	127.5	80.5	64.2	186	18.5571	81
674	Dakar	Men	52	Yes	2	4	2	4	4	5	4	4	3	2	16	Good	Married	Academic cycle	4	134	83.5	62	173	20.7157	80
675	Dakar	Men	44	No	4	3	3	4	2	3	5	4	2	2	16	Good	Married	None	1	150.5	110	72	174	23.7812	94
676	Dakar	Women	30	No	3	4	4	2	2	4	3	2	3	2	25	Fair	Married	Upper secondary education	2	102	74	49	160	19.1406	60
677	Dakar	Men	22	Yes	2	4	3	4	4	2	4	5	3	4	15	Good	Single	Upper secondary education	3	113	68	88.2	202	21.6155	74
678	Dakar	Women	28	Yes	1	4	3	2	2	4	5	4	2	4	19	Fair	Single	Academic cycle	3	122	82	47	161	18.132	286
679	Dakar	Men	40	Yes	3	4	2	4	4	3	4	3	3	4	18	Good	Married	Academic cycle	4	111	73.5	69.4	185	20.2776	96
680	Dakar	Women	45	Yes	1	2	4	4	2	4	2	3	3	2	19	Good	Married	Lower secondary education	4	128	82	56	170	19.3772	86
681	Dakar	Women	46	Yes	1	5	5	5	1	5	4	1	5	5	29	Poor	Married	None	1	109	75.5	77.4	159	30.6159	96
682	Dakar	Women	24	Yes	1	1	1	3	3	3	3	4	1	3	11	Poor	Married	None	4	127	67.5	54.1	165	19.8714	106
683	Dakar	Women	26	Yes	3	2	4	5	4	2	4	5	2	2	11	Good	Married	Lower secondary education	3	96.5	67.5	51.1	158	20.4695	69
684	Dakar	Women	23	Yes	2	2	2	5	4	3	2	3	1	2	12	Good	Single	Primary education	4	98.5	60	71.4	165	26.2259	98
685	Dakar	Women	24	Yes	1	2	3	4	4	3	2	4	1	1	11	Good	Married	Primary education	4	119.5	83	75.2	167	26.964	77
686	Dakar	Men	34	Yes	1	2	3	3	3	1	4	1	3	3	16	Excellent	Married	Primary education	2	115	78.5	77.9	192	21.1317	93
687	Dakar	Men	30	Yes	1	1	3	3	1	3	3	1	1	3	18	Good	Married	Academic cycle	2	111	71	66.4	175	21.6816	77
688	Dakar	Women	30	Yes	1	2	2	5	5	2	4	2	1	1	7	Excellent	Married	None	1	103.5	77.5	78.5	165	28.8338	123
689	Dakar	Men	63	Yes	3	4	1	5	1	4	5	1	1	4	19	Very good	Married	None	1	159	90	60.6	159	23.9706	106
690	Dakar	Men	27	Yes	1	1	2	5	1	2	3	2	3	4	16	Poor	Single	Primary education	3	127	75	62.2	185	18.1739	63
691	Dakar	Women	39	Yes	5	1	3	3	4	4	3	3	2	1	17	Very good	Married	Primary education	3	113	80	78.4	178	24.7444	81
692	Dakar	Women	25	No	1	4	2	3	3	2	5	5	1	1	9	Good	Married	Primary education	1	121.5	86.5	70.3	166	25.5117	91
693	Dakar	Women	21	Yes	2	3	3	4	4	5	5	3	2	2	15	Good	Married	Lower secondary education	3	112	69.5	61.9	170	21.4187	77
694	Dakar	Women	44	Yes	2	3	2	5	2	3	3	5	1	2	12	Good	Married	Upper secondary education	4	130	95.5	112.2	173	37.4887	99
695	Dakar	Men	29	Yes	2	1	3	5	5	3	4	4	1	1	7	Very good	Single	Primary education	4	142	88	103.9	190	28.7812	96
696	Dakar	Men	25	Yes	4	2	3	4	4	3	1	4	3	1	17	Good	Single	Academic cycle	3	130	89.5	86	185	25.1278	84
697	Dakar	Men	26	Yes	3	3	3	3	4	3	3	3	4	1	18	Good	Single	Primary education	4	125.5	94.5	120	195	31.5582	89
698	Dakar	Men	57	Yes	1	5	3	5	2	1	5	3	1	4	14	Good	Married	Upper secondary education	1	181	107	83.6	198	21.3244	92
699	Dakar	Men	40	Yes	1	3	1	5	1	3	4	5	1	1	9	Good	Married	Primary education	2	141	104	138.7	190	38.4211	133
700	Dakar	Women	47	Yes	2	3	2	5	2	4	4	2	2	3	17	Good	Married	None	3	186	128	88.7	162	33.7982	106
701	Dakar	Men	34	No	2	3	4	3	4	3	3	4	3	3	18	Very good	Single	Primary education	3	131	89	85	180	26.2346	91
702	Dakar	Men	20	Yes	2	4	4	4	3	3	4	4	2	2	16	Excellent	Single	Primary education	2	119	82.5	60	176	19.3698	77
703	Dakar	Women	49	Yes	2	3	3	3	2	3	4	3	3	3	19	Good	Widowed	None	2	145.5	97	52	152	22.5069	86
704	Dakar	Women	49	Yes	1	1	2	4	4	3	4	4	1	1	7	Good	Married	Primary education	3	119	88	83	170	28.7197	113
705	Dakar	Women	55	Yes	1	1	3	4	2	2	5	4	2	2	10	Good	Married	Lower secondary education	4	140.5	89	58	155	24.1415	77
706	Dakar	Women	20	Yes	1	1	2	4	4	1	4	4	3	1	7	Good	Single	Primary education	3	104.5	78.5	42	157	17.0392	74
707	Dakar	Women	22	Yes	1	1	1	4	2	4	4	4	1	3	11	Good	Single	None	2	99	71.5	45	158	18.026	81
708	Dakar	Women	34	Yes	1	1	3	4	2	3	4	4	1	3	12	Good	Married	Primary education	2	130.5	86	65	167	23.3067	73
709	Dakar	Men	37	Yes	2	2	3	4	4	2	5	5	1	1	7	Excellent	Single	Lower secondary education	3	124	69	64	181	19.5354	75
710	Dakar	Women	29	Yes	1	3	3	3	3	3	3	2	1	3	17	Good	Married	None	2	132	88	101.5	170	35.1211	86
711	Dakar	Women	36	Yes	3	1	3	3	1	3	3	1	1	1	18	Very good	Divorced	Primary education	1	123	84	56.3	154	23.7392	75
712	Dakar	Women	29	Yes	3	4	4	3	2	3	2	2	3	3	25	Fair	Married	Lower secondary education	3	107.5	78.5	58.5	163	22.0181	93
713	Dakar	Women	29	Yes	1	1	2	2	5	3	3	3	1	1	10	Good	Single	Lower secondary education	1	118	82.5	66.2	168	23.4552	85
714	Dakar	Women	59	Yes	1	2	1	3	3	4	1	3	4	4	20	Good	Married	None	2	173	110	74	163	27.852	108
715	Dakar	Men	44	Yes	1	5	3	1	1	2	5	4	2	1	17	Fair	Married	Primary education	3	115	74	67.9	175	22.1714	89
716	Dakar	Women	31	Yes	1	1	1	4	5	1	5	2	1	1	4	Good	Married	None	2	110	80.5	66.1	165	24.2792	81
717	Dakar	Men	44	Yes	1	1	1	5	3	3	5	4	2	1	6	Good	Married	Academic cycle	3	108.5	77.5	72.9	183	21.7683	95
718	Dakar	Men	34	Yes	1	2	3	5	1	3	5	3	3	1	13	Good	Married	Lower secondary education	4	123.5	88	74.7	184	22.064	70
719	Dakar	Women	39	Yes	3	5	5	1	1	4	5	4	4	5	29	Fair	Married	Primary education	1	115	85	103.8	166	37.6687	95
720	Dakar	Men	39	Yes	1	5	1	4	3	1	4	1	1	1	12	Very good	Single	Primary education	2	128	87.5	56	184	16.5406	80
721	Dakar	Women	69	Yes	1	4	1	1	1	4	5	4	1	1	15	Fair	Married	None	1	147	92	52.4	148	23.9226	128
722	Dakar	Women	56	Yes	2	1	1	3	3	2	5	4	1	1	7	Good	Widowed	Primary education	3	107	77.5	93.6	173	31.274	89
723	Dakar	Women	32	Yes	2	4	5	3	1	5	5	1	3	3	26	Fair	Single	None	2	110	81	64.3	154	27.1125	104
724	Dakar	Men	26	Yes	2	3	3	5	4	3	5	5	2	3	11	Fair	Single	Academic cycle	3	122.5	75.5	65	177	20.7476	95
725	Dakar	Women	20	Yes	1	1	1	5	2	1	3	3	1	1	7	Fair	Married	Lower secondary education	4	94	69	53.8	168	19.0618	88
726	Dakar	Women	27	Yes	3	3	5	1	5	2	5	4	3	2	17	Fair	Single	Primary education	4	112	89	42.2	170	14.6021	77
727	Dakar	Women	22	Yes	1	4	1	5	1	5	1	1	1	1	19	Fair	Divorced	None	1	100.5	67	55.2	158	22.1118	82
728	Dakar	Women	45	Yes	4	5	5	3	3	4	1	3	4	5	31	Good	Married	None	3	155.5	94.5	83.5	169	29.2357	119
729	Dakar	Women	40	Yes	4	4	5	5	3	3	5	5	4	3	19	Poor	Single	None	3	150.5	102.5	61	160	23.8281	117
730	Dakar	Women	53	Yes	3	4	2	2	1	3	3	4	3	2	21	Good	Married	Upper secondary education	1	165	104.5	68.5	165	25.1607	94
731	Dakar	Men	53	No	1	2	3	5	1	4	5	5	1	5	14	Good	Married	Lower secondary education	1	127	82.5	90.1	176	29.087	82
732	Dakar	Women	41	Yes	1	5	2	5	4	1	5	5	4	3	11	Good	Married	None	3	122.5	89.5	93.7	170	32.4221	90
733	Dakar	Men	22	Yes	2	2	3	3	3	3	5	5	1	1	10	Good	Single	Academic cycle	4	122.5	84.5	56.8	184	16.7769	87
734	Dakar	Women	32	Yes	1	4	3	2	2	5	1	5	3	2	22	Good	Married	Primary education	3	112.5	68	50.2	168	17.7863	61
735	Dakar	Men	45	Yes	3	4	2	5	2	3	5	5	1	4	14	Good	Single	Primary education	1	126.5	83	69.9	185	20.4237	77
736	Dakar	Women	44	No	1	4	3	4	4	4	5	3	5	5	20	Fair	Married	None	3	123	86	77.6	160	30.3125	80
737	Dakar	Women	48	Yes	2	3	4	4	3	4	5	5	1	3	14	Good	Married	Primary education	3	161.5	115	92.2	168	32.6672	89
738	Dakar	Women	23	No	5	4	3	4	1	3	5	4	2	3	20	Poor	Married	Academic cycle	3	115	73.5	76.2	170	26.3668	83
739	Dakar	Men	27	Yes	2	5	3	5	3	2	2	5	5	5	21	Excellent	Married	Academic cycle	2	107.5	65	68.2	189	19.0924	79
740	Dakar	Men	28	Yes	1	3	3	4	4	4	4	4	4	4	17	Good	Single	None	3	123	78.5	60	191	16.4469	75
741	Dakar	Men	21	Yes	1	5	2	5	3	2	5	5	2	1	9	Good	Single	None	3	118.5	85.5	76.4	176	24.6643	81
742	Dakar	Women	20	No	1	2	3	4	4	2	5	5	3	5	12	Very good	Single	Primary education	3	113	73	64	165	23.5078	87
743	Dakar	Women	70	No	5	4	4	5	3	4	5	3	2	4	21	Fair	Widowed	None	3	164.5	95	112	166	40.6445	100
744	Dakar	Women	23	Yes	2	4	5	5	5	3	5	5	5	4	17	Very good	Married	Upper secondary education	3	111	87.5	70.7	162	26.9395	82
745	Dakar	Women	24	Yes	1	3	3	4	5	1	1	5	1	5	13	Fair	Single	Primary education	4	134.5	91	90.3	163	33.987	78
746	Dakar	Men	51	No	5	5	4	4	2	5	5	5	1	5	23	Fair	Married	Primary education	1	133.5	89.5	82.5	172	27.8867	71
747	Dakar	Women	53	Yes	1	1	2	5	4	4	5	3	1	1	7	Excellent	Married	None	3	134	84	67.5	162	25.7202	88
748	Dakar	Women	25	Yes	1	1	3	5	1	2	5	4	2	3	11	Good	Single	Lower secondary education	4	112.5	68	52.5	165	19.2837	80
749	Dakar	Women	35	Yes	1	3	2	4	2	2	2	5	2	3	14	Good	Divorced	Primary education	3	140.5	97	76.3	164	28.3685	103
750	Dakar	Women	30	Yes	1	4	4	2	4	2	4	4	2	2	15	Good	Married	Lower secondary education	3	93.5	67.5	66	171	22.571	90
751	Dakar	Women	26	Yes	2	2	3	4	4	2	4	4	1	1	9	Fair	Married	Primary education	3	113	77.5	60	176	19.3698	126
752	Dakar	Women	37	Yes	1	3	3	3	3	2	4	4	2	2	13	Good	Married	Primary education	3	99.5	69.5	76	174	25.1024	64
753	Dakar	Women	30	No	4	4	4	3	1	1	5	5	5	5	23	Poor	Single	Lower secondary education	3	121.5	81.5	85	172	28.7317	87
754	Dakar	Men	72	Yes	2	3	1	4	2	3	5	5	3	3	13	Poor	Married	Primary education	2	163	85.5	100	176	32.2831	83
755	Dakar	Men	31	No	2	3	4	3	3	3	4	4	2	2	16	Good	Single	None	3	102.5	67	67	170	23.1834	89
756	Dakar	Men	48	Yes	2	3	3	3	3	3	5	5	2	2	13	Good	Married	Upper secondary education	2	123	79.5	70	177	22.3435	76
757	Dakar	Women	38	Yes	1	1	2	3	3	3	3	3	2	2	13	Very good	Widowed	None	2	120.5	79.5	55	165	20.202	78
758	Dakar	Women	42	Yes	4	4	4	3	2	3	4	4	1	1	18	Good	Married	None	3	99	70	60	165	22.0386	107
759	Dakar	Women	23	Yes	1	1	2	3	4	2	4	4	2	2	9	Good	Married	Primary education	3	116	74.5	41	158	16.4236	85
760	Dakar	Men	30	Yes	2	1	2	4	3	2	5	3	3	3	12	Good	Single	Lower secondary education	3	126.5	75	67.7	188	19.1546	89
761	Dakar	Women	25	No	2	3	3	4	2	2	4	3	3	1	15	Good	Married	Academic cycle	3	111.5	71	69.4	171	23.7338	98
762	Dakar	Women	22	Yes	1	3	3	2	1	2	3	3	1	2	17	Fair	Single	Academic cycle	3	110	81	69.9	172	23.6276	98
763	Dakar	Men	26	Yes	1	3	3	3	2	3	4	3	2	3	17	Good	Single	Lower secondary education	3	131.5	80.5	70	181	21.3669	109
763	Dakar	Men	26	Yes	1	3	3	3	2	3	4	3	2	3	17	Good	Single	Lower secondary education	3	131.5	80.5	70	181	21.3669	109
764	Dakar	Men	25	Yes	1	1	1	4	4	4	4	4	1	1	7	Very good	Married	Primary education	4	131.5	76	94.4	183	28.1884	72
765	Dakar	Men	55	No	2	3	2	4	3	3	4	3	2	2	14	Poor	Married	Academic cycle	3	132	84.5	87.9	182	26.5367	114
766	Dakar	Women	22	Yes	2	2	3	3	3	3	4	3	2	1	14	Fair	Single	Academic cycle	4	111	84	53.5	168	18.9555	85
767	Dakar	Men	46	Yes	2	3	3	4	3	3	3	4	3	1	15	Good	Married	None	3	125.5	86	78	170	26.9896	79
768	Dakar	Men	34	No	1	2	3	4	3	2	4	3	1	2	11	Fair	Married	None	3	126	72.5	64.2	185	18.7582	79
769	Dakar	Men	39	Yes	2	3	4	5	3	3	4	3	2	3	16	Good	Married	None	1	119.5	82.5	87.2	184	25.7561	84
770	Dakar	Women	29	Yes	2	1	3	5	4	1	4	4	1	1	6	Fair	Single	Upper secondary education	4	122	74	86.6	161	33.4092	88
771	Dakar	Men	26	Yes	1	1	2	4	4	2	4	4	1	1	6	Good	Single	Academic cycle	4	121	64.5	63.5	182	19.1704	96
772	Dakar	Women	37	Yes	1	2	1	4	4	2	4	4	1	1	6	Fair	Married	Lower secondary education	4	127.5	91.5	71.6	167	25.6732	106
773	Dakar	Men	22	No	1	2	3	4	4	2	4	3	1	1	9	Good	Single	Lower secondary education	4	142	94.5	54	167	19.3625	98
774	Dakar	Men	25	Yes	2	3	1	4	3	3	4	3	2	1	12	Good	Single	Academic cycle	2	142	78.5	87.4	188	24.7284	89
775	Dakar	Women	30	Yes	1	1	4	5	4	4	3	3	1	1	11	Fair	Married	Primary education	3	109.5	75	59.8	159	23.6541	117
776	Dakar	Women	45	Yes	3	3	4	4	3	3	3	3	1	2	17	Good	Divorced	Upper secondary education	2	103.5	65	77.1	169	26.9949	99
777	Dakar	Women	30	No	1	3	2	3	3	3	2	3	3	2	17	Fair	Married	Lower secondary education	3	116	75.5	60.7	161	23.4173	247
778	Dakar	Men	22	Yes	1	3	3	2	2	3	4	3	1	1	15	Very good	Single	Lower secondary education	4	103.5	61.5	71.3	174	23.55	91
779	Dakar	Men	40	Yes	1	3	1	5	3	2	4	4	2	1	8	Good	Married	Primary education	4	127.5	66	75.6	181	23.0762	94
780	Dakar	Men	32	Yes	3	3	3	4	3	3	4	3	3	3	18	Good	Married	Primary education	3	120.5	77	69.3	181	21.1532	91
781	Dakar	Men	25	Yes	1	3	2	4	4	2	5	5	1	1	6	Very good	Single	Lower secondary education	4	120	77	104	191	28.508	105
782	Dakar	Women	36	Yes	3	3	3	4	2	2	4	2	3	3	19	Fair	Married	None	2	120	82.5	41.1	155	17.1072	68
783	Dakar	Men	23	Yes	3	2	2	4	2	2	4	4	1	2	12	Good	Single	Academic cycle	2	122.5	79.5	89.9	186	25.9857	99
784	Dakar	Women	22	Yes	1	2	3	5	4	2	5	4	1	2	7	Very good	Single	Academic cycle	2	112	83	42.6	158	17.0646	85
785	Dakar	Women	29	Yes	4	4	4	2	1	4	3	2	4	4	30	Fair	Divorced	None	4	106.5	73	62.6	166	22.7174	98
786	Dakar	Men	21	Yes	2	1	3	4	4	2	4	4	2	2	10	Excellent	Single	Academic cycle	4	116	76	64.3	187	18.3877	97
787	Dakar	Men	31	Yes	1	2	2	4	4	2	5	4	2	2	8	Very good	Single	Lower secondary education	4	106	73.5	76.3	168	27.0337	69
788	Dakar	Women	30	Yes	3	3	4	4	3	3	4	4	3	3	18	Good	Single	Primary education	3	107.5	65	49.4	166	17.9271	69
789	Dakar	Men	51	Yes	3	4	2	5	3	4	4	4	3	4	18	Good	Married	Lower secondary education	2	158	86	59.3	183	17.7073	78
790	Dakar	Women	61	Yes	3	3	3	4	2	3	4	3	2	3	18	Good	Widowed	Upper secondary education	4	126	86.5	65.4	157	26.5325	92
791	Dakar	Women	29	Yes	1	2	2	4	5	2	5	4	3	3	9	Very good	Married	Primary education	3	99.5	67	62.2	169	21.7779	87
792	Dakar	Men	60	Yes	2	2	3	4	4	2	4	4	2	2	11	Good	Married	Academic cycle	4	190	108	92.4	187	26.4234	116
793	Dakar	Men	23	Yes	3	4	4	3	2	3	2	2	3	4	26	Very good	Single	Upper secondary education	3	129.5	84	71.4	190	19.7784	90
794	Dakar	Men	23	Yes	2	4	4	4	2	3	4	4	1	4	18	Good	Single	Academic cycle	1	125.5	85	74.7	185	21.8261	68
795	Dakar	Men	31	Yes	2	3	3	4	2	3	4	4	2	3	16	Very good	Married	Lower secondary education	3	121	71.5	79.6	178	25.1231	76
796	Dakar	Men	45	Yes	1	4	1	4	2	4	4	4	2	3	15	Very good	Married	Upper secondary education	3	137.5	80	61.1	175	19.951	103
797	Dakar	Women	29	Yes	1	5	5	5	3	5	1	4	4	4	25	Very good	Married	None	4	100.5	79.5	84.2	173	28.1332	78
798	Dakar	Women	38	Yes	2	5	4	3	1	4	3	4	4	5	27	Good	Married	Primary education	3	111	69.5	73.5	181	22.4352	90
799	Dakar	Women	33	Yes	2	3	4	5	4	4	3	3	4	5	21	Very good	Married	Primary education	3	126.5	92.5	62.5	166	22.6811	70
800	Dakar	Men	52	Yes	4	4	5	5	5	3	5	5	4	3	17	Fair	Married	Primary education	1	135.5	81.5	74.8	190	20.7202	82
801	Dakar	Women	30	Yes	3	4	4	2	4	4	4	4	3	4	22	Good	Married	Upper secondary education	3	121	87	60	172	20.2812	77
802	Dakar	Women	38	No	4	4	4	4	2	3	3	3	3	3	23	Good	Divorced	Primary education	3	104.5	82.5	72	170	24.9135	91
803	Dakar	Women	22	Yes	1	3	3	3	2	2	3	2	3	3	19	Good	Married	Primary education	3	125.5	73	60	174	19.8177	77
804	Dakar	Women	38	Yes	2	3	1	4	4	4	2	3	3	3	17	Fair	Married	Lower secondary education	3	130	100.5	58	153	24.7768	111
805	Dakar	Women	25	Yes	1	4	3	4	4	4	4	4	4	4	18	Good	Divorced	Primary education	3	109.5	75.5	50	162	19.052	80
806	Dakar	Women	44	Yes	3	4	3	4	3	4	4	4	3	2	18	Good	Married	Primary education	3	108	71.5	60	170	20.7612	76
807	Dakar	Women	24	Yes	3	4	4	4	4	4	1	3	4	4	25	Good	Married	Primary education	4	114	72	54	166	19.5965	90
808	Dakar	Men	22	Yes	2	4	2	4	4	4	4	4	1	1	12	Very good	Single	Academic cycle	4	127	78	71	190	19.6676	77
809	Dakar	Women	20	Yes	1	3	3	2	2	3	3	1	3	4	23	Good	Single	None	3	130.5	78.5	72	172	24.3375	101
810	Dakar	Women	70	Yes	3	3	4	3	3	3	2	3	4	4	24	Fair	Widowed	Primary education	3	123	99	45	167	16.1354	86
811	Dakar	Men	22	Yes	3	4	2	4	4	4	4	3	3	3	18	Good	Single	Lower secondary education	3	134.5	84.5	70	189	19.5963	77
812	Dakar	Men	20	Yes	1	4	4	4	4	4	4	4	4	4	19	Fair	Single	Lower secondary education	4	97.5	77	47	168	16.6525	91
813	Dakar	Women	47	Yes	1	4	4	2	2	2	4	2	4	4	23	Fair	Married	None	2	180	106.5	43	163	16.1843	73
814	Dakar	Women	32	Yes	2	4	4	3	4	4	4	4	2	2	17	Good	Married	Primary education	3	115	85	64	173	21.3839	85
815	Dakar	Women	53	Yes	3	3	3	4	2	1	5	4	4	4	17	Fair	Married	Upper secondary education	4	116.5	94.5	42	154	17.7096	76
816	Dakar	Women	20	Yes	1	1	2	4	3	1	4	3	3	4	12	Fair	Single	Lower secondary education	4	110	66.5	57	168	20.1956	82
817	Dakar	Women	45	Yes	2	4	4	4	2	2	3	3	4	4	22	Fair	Married	Primary education	2	108	85	60	165	22.0386	77
818	Dakar	Men	30	Yes	2	4	3	4	4	4	4	4	1	1	13	Very good	Married	Upper secondary education	4	118.5	80	56	199	14.1411	64
819	Dakar	Women	27	Yes	2	3	2	4	3	2	5	4	1	2	10	Fair	Married	Primary education	2	112.5	85.5	61.7	153	26.3574	67
820	Dakar	Men	62	Yes	4	3	2	3	2	4	4	3	2	3	20	Fair	Married	Primary education	1	175	95	81.9	185	23.9299	86
821	Dakar	Men	25	Yes	4	2	2	4	4	3	4	4	2	2	13	Very good	Single	Upper secondary education	3	127.5	92.5	65.1	177	20.7795	69
822	Dakar	Men	23	Yes	1	2	2	4	3	2	5	2	2	2	11	Very good	Single	None	3	120	81.5	50.6	175	16.5224	77
823	Dakar	Women	27	Yes	1	3	2	3	3	2	5	3	1	3	12	Good	Married	None	1	116.5	82.5	62.1	168	22.0026	83
824	Dakar	Women	42	Yes	3	3	2	4	3	2	4	3	3	3	16	Fair	Married	Primary education	1	150	99.5	62.9	162	23.9674	88
825	Dakar	Women	56	Yes	3	4	3	3	3	4	3	2	3	3	23	Good	Married	Lower secondary education	2	118.5	75.5	55	167	19.721	76
826	Dakar	Women	44	Yes	1	3	3	2	2	4	4	2	3	4	22	Fair	Married	None	2	139	110	102	153	43.573	235
827	Dakar	Women	34	Yes	4	4	4	3	2	3	4	4	4	2	22	Very good	Single	Primary education	4	116.5	76.5	62.4	164	23.2005	109
828	Dakar	Men	43	Yes	3	3	4	3	2	3	4	2	3	3	22	Good	Married	None	1	155	89.5	62.8	167	22.5178	79
829	Dakar	Women	61	Yes	1	1	1	5	5	5	5	5	1	1	4	Good	Married	Primary education	4	141	94	96	170	33.218	84
830	Dakar	Women	54	Yes	1	4	4	3	2	3	4	4	2	3	18	Poor	Married	Primary education	3	109.5	83	64.2	157	26.0457	89
831	Dakar	Women	24	Yes	1	2	2	4	4	2	4	4	2	2	9	Good	Married	Lower secondary education	4	116	87	78.9	173	26.3624	71
832	Dakar	Women	33	Yes	2	3	3	4	2	3	3	4	1	2	15	Fair	Divorced	None	1	138	85.5	80.4	158	32.2064	96
833	Dakar	Men	37	Yes	3	2	2	4	4	2	5	4	2	2	10	Fair	Married	Lower secondary education	3	128	85	78	176	25.1808	98
834	Dakar	Men	24	Yes	1	3	3	3	3	2	4	3	2	3	15	Very good	Single	Lower secondary education	4	125	87.5	54.7	168	19.3807	69
835	Dakar	Men	37	Yes	2	4	5	3	2	2	3	3	4	4	24	Fair	Single	Primary education	1	130	73	77	183	22.9926	80
836	Dakar	Men	23	Yes	2	5	5	2	2	2	4	4	3	2	21	Excellent	Single	Upper secondary education	3	121.5	82.5	71.6	181	21.8553	76
837	Dakar	Men	30	Yes	1	1	2	5	4	1	4	4	3	1	6	Very good	Single	Academic cycle	4	132	82.5	67.1	185	19.6056	76
838	Dakar	Women	27	Yes	2	2	2	5	4	2	3	4	4	1	11	Good	Single	Academic cycle	3	115.5	81.5	54	167	19.3625	83
839	Dakar	Women	20	Yes	1	1	3	4	3	4	1	4	2	3	16	Good	Single	Lower secondary education	4	101	71.5	65.4	172	22.1065	83
840	Dakar	Men	35	Yes	2	2	4	5	5	5	4	4	3	3	15	Excellent	Married	Primary education	4	125.5	88.5	79.9	180	24.6605	99
841	Dakar	Women	48	Yes	2	5	5	3	2	5	3	3	5	5	30	Good	Divorced	Lower secondary education	3	104	76	91	163	34.2504	85
842	Dakar	Women	43	No	2	3	3	5	3	4	1	4	4	3	20	Good	Married	Primary education	3	121	77.5	79.8	154	33.6482	98
843	Dakar	Men	43	Yes	1	1	2	5	4	3	5	5	3	3	8	Very good	Married	Upper secondary education	4	103	74	83.8	182	25.2989	109
844	Dakar	Women	24	Yes	2	4	1	4	4	3	4	3	3	4	16	Good	Married	None	3	102.5	72	57.4	160	22.4219	76
845	Dakar	Women	24	Yes	2	2	4	3	3	3	5	3	2	2	15	Good	Married	Lower secondary education	4	107	66.5	57.3	167	20.5457	76
846	Dakar	Women	22	Yes	2	3	4	4	1	1	5	4	1	1	12	Good	Single	Academic cycle	4	111.5	84.5	57.8	165	21.2305	88
847	Dakar	Men	22	No	1	4	3	2	4	4	5	3	3	4	19	Good	Single	Lower secondary education	4	118	89	72.5	185	21.1833	76
848	Dakar	Men	49	No	1	2	1	3	4	4	5	5	1	2	8	Very good	Married	Lower secondary education	3	144.5	103.5	81.7	175	26.6776	82
849	Dakar	Men	39	No	2	3	2	4	3	3	5	2	1	3	14	Good	Married	Primary education	1	127	94.5	77.1	178	24.334	80
850	Dakar	Men	25	Yes	3	5	5	5	2	2	5	4	4	2	19	Poor	Single	Academic cycle	1	120	80.5	74.8	175	24.4245	81
851	Dakar	Women	27	Yes	1	1	5	4	5	5	5	4	3	4	15	Fair	Single	Academic cycle	3	99	74.5	53	160	20.7031	80
852	Dakar	Men	27	Yes	4	2	3	4	2	4	1	2	2	2	22	Fair	Single	Primary education	3	144	80	63.7	178	20.1048	79
853	Dakar	Men	23	Yes	2	4	4	4	1	2	4	4	4	4	21	Good	Single	Academic cycle	2	113.5	75	70	173	23.3887	86
854	Dakar	Women	26	Yes	1	4	3	2	4	3	4	3	1	2	15	Good	Married	Lower secondary education	3	127.5	88.5	53	159	20.9644	83
855	Dakar	Women	34	Yes	4	4	3	4	2	3	1	3	3	3	24	Fair	Married	Primary education	3	148	110	78	160	30.4688	97
856	Dakar	Women	45	No	4	2	3	3	2	4	4	3	3	3	21	Good	Married	Lower secondary education	2	127	81.5	73	160	28.5156	114
857	Dakar	Men	41	Yes	4	4	4	3	2	3	4	4	4	3	23	Good	Single	Academic cycle	3	120	81	69	179	21.5349	77
858	Dakar	Men	30	No	1	4	3	3	2	2	4	4	4	3	18	Good	Single	Lower secondary education	1	124	81	64	161	24.6904	71
859	Dakar	Women	54	Yes	4	2	4	2	2	4	3	3	4	4	26	Good	Married	None	1	121	82.5	64	177	20.4284	71
860	Dakar	Men	32	Yes	2	3	3	4	4	3	2	2	3	3	19	Good	Married	Primary education	2	107	67	62.5	187	17.873	77
861	Dakar	Men	86	Yes	3	4	3	3	3	3	5	3	3	3	19	Fair	Widowed	Lower secondary education	3	153	85.5	56.7	174	18.7277	108
862	Dakar	Women	25	No	3	3	2	4	3	3	4	2	4	3	19	Fair	Single	Upper secondary education	3	105.5	70	45.1	166	16.3667	116
863	Dakar	Men	30	No	2	2	3	3	2	2	3	3	2	2	16	Fair	Single	Lower secondary education	3	113.5	82.5	66.1	186	19.1063	74
864	Dakar	Men	45	Yes	2	2	5	5	2	2	5	5	3	3	14	Fair	Married	Lower secondary education	3	131	81	63.2	179	19.7247	74
865	Dakar	Women	40	No	3	3	4	2	3	4	5	4	5	3	22	Fair	Married	None	3	125	91	58	163	21.83	67
866	Dakar	Women	21	Yes	2	2	3	2	3	2	2	3	2	2	17	Fair	Married	Primary education	4	112	69.5	51.8	169	18.1366	78
867	Dakar	Women	28	Yes	1	3	2	2	2	2	4	3	3	2	16	Good	Married	None	3	123	73	90.6	177	28.9189	89
868	Dakar	Men	30	Yes	3	4	2	3	1	3	3	3	3	2	21	Good	Single	Primary education	3	99.5	63.5	55	184	16.2453	127
869	Dakar	Women	50	No	2	2	2	4	3	3	5	3	2	2	12	Good	Married	None	3	165.5	115	62.6	166	22.7174	85
870	Dakar	Women	69	Yes	1	1	2	4	5	4	5	3	1	1	7	Fair	Widowed	None	3	148	90	64.5	155	26.847	95
871	Dakar	Women	33	Yes	2	3	2	2	2	3	4	3	2	3	18	Fair	Married	Primary education	3	129	86	79.8	165	29.3113	85
872	Dakar	Men	21	Yes	1	2	3	5	2	4	4	5	1	1	10	Fair	Single	Academic cycle	3	123	81	74	182	22.3403	83
873	Dakar	Men	25	Yes	3	2	2	5	2	2	4	4	2	4	14	Good	Single	Academic cycle	3	110	65	67.8	188	19.1829	110
874	Dakar	Men	25	No	2	3	5	4	2	3	4	5	1	1	14	Fair	Single	Primary education	3	146	88	63.9	191	17.516	66
875	Dakar	Men	58	Yes	3	2	3	5	4	3	3	3	3	2	15	Fair	Married	Lower secondary education	3	136.5	91.5	98.5	177	31.4405	143
876	Dakar	Women	23	Yes	2	3	4	3	3	3	4	3	2	3	18	Fair	Single	Primary education	3	98	62.5	56.4	166	20.4674	86
877	Dakar	Men	30	Yes	1	3	3	4	3	3	2	2	2	2	17	Good	Single	Primary education	3	125	90	63	175	20.5714	99
878	Dakar	Women	54	Yes	2	2	3	2	2	2	2	3	2	2	18	Fair	Married	Lower secondary education	3	161.5	111	80.8	165	29.6786	105
879	Dakar	Women	22	Yes	3	3	3	4	4	4	5	4	2	4	16	Excellent	Married	Primary education	3	121	85.5	74	170	25.6055	66
880	Dakar	Men	69	Yes	2	1	3	4	4	2	4	4	3	4	13	Good	Widowed	Upper secondary education	3	172	72.5	60	171	20.5191	86
881	Dakar	Women	27	Yes	2	3	1	4	4	2	3	3	3	1	12	Good	Single	Lower secondary education	3	118	75	48	163	18.0662	83
882	Dakar	Women	20	Yes	4	5	4	3	2	2	1	4	4	4	27	Excellent	Single	Lower secondary education	3	100.5	78	57.9	176	18.6919	73
883	Dakar	Men	36	Yes	1	3	4	3	2	2	4	4	3	4	18	Good	Single	Primary education	2	111.5	75	61	179	19.0381	77
884	Dakar	Men	38	Yes	3	1	1	4	2	3	5	4	3	4	14	Fair	Single	None	3	118	73	54	170	19	59
885	Dakar	Women	46	Yes	3	4	4	4	2	2	4	2	2	3	20	Good	Married	None	1	107	75	65.6	173	21.9185	92
886	Dakar	Men	45	Yes	2	4	1	5	2	5	5	4	4	4	18	Good	Married	None	3	113.5	90.5	86.2	187	24.6504	88
887	Dakar	Men	23	Yes	1	3	2	4	3	2	5	1	4	4	17	Very good	Single	Upper secondary education	2	116.5	75	53.4	177	17.0449	80
888	Dakar	Men	20	Yes	4	2	4	5	2	4	2	4	4	1	20	Fair	Single	Upper secondary education	2	113.5	83.5	104	190	28.8089	80
889	Dakar	Men	21	Yes	3	1	3	4	1	4	5	1	1	1	16	Excellent	Single	Lower secondary education	3	116	74	72	185	21.0373	78
890	Dakar	Women	35	Yes	3	3	5	5	2	4	4	3	2	4	21	Good	Married	Lower secondary education	2	90	58	64.3	157	26.0863	62
891	Dakar	Women	52	Yes	2	3	2	4	3	2	2	4	1	1	12	Good	Divorced	Primary education	3	170	124	64.2	160	25.0781	87
892	Dakar	Women	35	Yes	1	1	4	5	3	3	3	3	2	2	13	Good	Married	Lower secondary education	3	95	66.5	66.8	163	25.1421	85
893	Dakar	Women	39	Yes	1	3	2	3	4	3	4	3	2	1	12	Good	Married	Primary education	2	125.5	93	71.8	178	22.6613	93
894	Dakar	Men	26	Yes	3	5	3	2	2	4	5	3	3	3	23	Good	Single	Lower secondary education	3	116.5	74.5	74.4	203	18.0543	82
895	Dakar	Women	42	Yes	4	5	5	2	5	5	5	2	4	5	28	Poor	Divorced	Academic cycle	1	109.5	83.5	52.3	162	19.9284	82
896	Dakar	Men	30	Yes	1	1	5	3	4	5	5	4	1	4	15	Good	Single	Primary education	1	125	87	66.3	174	21.8985	69
897	Dakar	Women	22	No	2	4	5	1	3	3	5	1	1	5	24	Poor	Single	Upper secondary education	3	124.5	88	94.6	160	36.9531	103
898	Dakar	Men	24	Yes	4	3	2	5	3	3	3	3	3	2	17	Fair	Single	Academic cycle	4	130.5	79.5	58.9	175	19.2327	78
899	Dakar	Women	35	Yes	1	2	1	5	4	4	5	5	1	3	7	Fair	Divorced	Primary education	3	112	73.5	99.9	183	29.8307	313
900	Dakar	Men	22	Yes	1	1	1	1	5	1	5	4	1	5	9	Poor	Single	Primary education	3	126.5	78	56.3	181	17.1851	91
901	Dakar	Men	41	Yes	1	4	1	5	5	1	5	4	1	1	4	Fair	Married	Academic cycle	3	129.5	92	70.7	182	21.344	80
902	Dakar	Men	35	Yes	1	1	1	5	5	1	5	5	1	1	0	Excellent	Married	None	4	135	91	87.3	175	28.5061	86
903	Dakar	Women	25	No	3	1	4	4	5	1	1	2	1	1	13	Excellent	Single	Primary education	4	109	72	57	169	19.9573	82
904	Dakar	Women	29	Yes	2	3	3	3	3	3	3	3	3	3	19	Good	Single	Primary education	3	118	84	53	168	18.7783	87
905	Dakar	Women	22	Yes	2	1	1	4	4	3	4	4	1	1	7	Very good	Single	Upper secondary education	3	98.5	72.5	55	160	21.4844	81
906	Dakar	Women	22	No	1	1	5	5	4	4	1	5	1	1	12	Poor	Married	Primary education	1	85	67	90	170	31.1419	125
907	Dakar	Men	28	Yes	1	1	1	4	3	3	4	4	1	1	7	Good	Single	Primary education	2	135.5	74	88	185	25.7122	100
908	Dakar	Men	23	Yes	2	4	4	3	2	3	3	3	3	3	22	Very good	Single	Primary education	2	143.5	83	83	188	23.4835	83
909	Dakar	Men	50	Yes	1	4	1	4	4	4	5	5	1	1	8	Excellent	Married	Upper secondary education	3	124	74.5	67	182	20.227	97
910	Dakar	Men	30	Yes	1	1	1	5	4	2	4	4	1	2	5	Very good	Single	Primary education	3	115	73	55	177	17.5556	82
911	Dakar	Men	24	No	3	2	4	4	4	3	1	4	4	4	21	Excellent	Single	Lower secondary education	2	132.5	88	45	176	14.5274	93
912	Dakar	Men	47	Yes	1	3	4	5	3	3	4	5	3	4	15	Good	Married	Academic cycle	3	102.5	72	85	187	24.3072	122
913	Dakar	Men	38	Yes	1	1	1	5	3	3	4	4	1	1	6	Good	Married	None	3	123.5	77.5	54	188	15.2784	74
914	Dakar	Men	26	Yes	2	4	5	4	2	2	3	2	4	3	23	Fair	Single	Academic cycle	2	119	79	68	189	19.0364	74
915	Dakar	Men	23	Yes	1	1	4	5	3	3	4	4	1	1	9	Good	Single	Primary education	3	128.5	91	91	187	26.023	82
916	Dakar	Men	30	No	4	1	3	4	4	4	1	4	1	2	16	Good	Single	Lower secondary education	2	101	67	55	178	17.3589	82
917	Dakar	Women	25	Yes	1	1	3	4	4	4	4	4	2	2	11	Good	Single	Primary education	3	122	86.5	55	179	17.1655	69
918	Dakar	Women	20	Yes	3	1	3	1	1	1	4	4	1	3	16	Poor	Single	Upper secondary education	3	123	94	60	170	20.7612	84
919	Dakar	Men	27	Yes	3	3	3	4	4	4	4	4	4	4	19	Good	Single	Lower secondary education	3	149	105	55	188	15.5613	92
920	Dakar	Women	36	Yes	1	1	3	4	3	3	3	2	1	1	12	Good	Single	Academic cycle	3	110	82	109	174	36.0021	91
921	Dakar	Women	20	Yes	2	1	3	4	4	4	4	4	3	3	14	Very good	Single	Primary education	3	105.5	72.5	60	169	21.0077	85
922	Dakar	Men	49	No	2	4	3	4	4	4	4	3	4	4	20	Good	Married	Lower secondary education	3	113.5	76	73	181	22.2826	102
923	Dakar	Men	22	Yes	1	1	1	1	1	1	2	2	1	1	14	Very good	Single	Primary education	3	115.5	69.5	65	180	20.0617	78
924	Dakar	Men	59	Yes	1	2	2	4	4	4	4	1	1	1	12	Good	Married	None	3	121.5	85	103	184	30.423	84
925	Dakar	Men	26	Yes	2	3	4	4	4	4	4	3	3	3	18	Good	Single	Primary education	3	131	79	51	174	16.845	64
926	Dakar	Men	38	Yes	1	3	1	4	4	4	4	4	4	4	15	Good	Married	None	2	121	86	66	187	18.8739	74
927	Dakar	Men	69	Yes	3	3	3	3	3	3	5	2	4	4	21	Fair	Married	None	2	104.5	68	63	191	17.2693	89
928	Dakar	Men	46	Yes	2	3	1	4	3	4	4	4	4	1	14	Very good	Married	Lower secondary education	3	125	83.5	68	190	18.8366	79
929	Dakar	Men	52	Yes	2	2	3	2	3	3	5	4	1	1	12	Good	Married	Academic cycle	2	141	108	60	174	19.8177	104
930	Dakar	Men	37	No	2	3	3	4	2	2	4	4	1	1	12	Fair	Married	None	3	130	89	75	174	24.7721	85
931	Dakar	Women	28	Yes	1	3	3	3	3	4	4	4	3	3	17	Good	Married	Primary education	3	135.5	93.5	68	157	27.5873	90
932	Dakar	Women	26	Yes	1	1	3	4	4	4	4	4	3	3	13	Good	Married	Primary education	3	107	74.5	72	180	22.2222	72
933	Dakar	Men	22	Yes	2	1	3	4	4	4	4	4	4	4	16	Good	Single	Lower secondary education	4	146	80	55	182	16.6043	74
934	Dakar	Women	26	Yes	2	3	3	4	3	3	4	3	3	4	18	Fair	Married	Primary education	3	101	68	75	182	22.6422	86
935	Dakar	Men	40	Yes	2	3	2	4	4	4	5	4	1	4	13	Fair	Divorced	Lower secondary education	4	135	93.5	64	184	18.9036	88
936	Dakar	Women	40	Yes	4	3	4	3	2	3	4	3	3	3	22	Fair	Married	None	2	121.5	87.5	66.2	169	23.1785	84
937	Dakar	Women	29	Yes	1	2	2	4	4	2	4	4	2	2	9	Fair	Married	Primary education	4	120.5	83.5	63.7	174	21.0398	85
938	Dakar	Men	38	No	3	3	5	5	3	2	4	3	3	3	18	Good	Married	Lower secondary education	2	111	69.5	62.6	171	21.4083	79
939	Dakar	Women	44	No	1	3	3	3	4	3	4	3	3	2	15	Fair	Single	Primary education	3	120.5	85.5	78.4	163	29.5081	81
940	Dakar	Men	25	Yes	1	3	2	3	3	1	4	4	1	1	9	Good	Single	Primary education	3	137.5	87	78.4	177	25.0247	71
941	Dakar	Women	24	Yes	3	3	2	3	2	4	4	3	3	3	20	Good	Single	Academic cycle	3	103	74	53.4	167	19.1473	75
942	Dakar	Women	32	Yes	4	2	4	2	2	3	3	1	2	4	25	Poor	Single	Upper secondary education	3	126	73.5	74.9	161	28.8955	95
943	Dakar	Women	26	Yes	1	3	3	3	2	3	4	3	3	1	16	Good	Single	Upper secondary education	3	111	73	49.7	176	16.0447	85
944	Dakar	Men	26	No	3	3	3	4	3	3	4	3	3	3	18	Fair	Single	Lower secondary education	1	119.5	82	61.2	169	21.4278	79
945	Dakar	Women	20	No	2	4	4	2	2	4	3	2	1	4	24	Good	Single	Lower secondary education	3	108.5	75	91.1	164	33.8712	79
946	Dakar	Men	46	Yes	2	3	4	3	3	3	4	3	1	2	16	Good	Married	Primary education	3	131	83	70.4	173	23.5223	142
947	Dakar	Women	38	Yes	2	3	3	3	2	3	3	3	4	3	21	Good	Married	Primary education	3	128.5	96	97.5	166	35.3825	121
948	Dakar	Women	37	Yes	2	3	3	4	3	3	4	3	2	4	17	Fair	Married	Primary education	3	104	73.5	74.8	159	29.5874	71
949	Dakar	Men	26	No	1	3	2	4	4	1	4	3	5	1	12	Fair	Single	Academic cycle	3	131	77	59.7	172	20.1798	69
950	Dakar	Men	47	No	2	3	3	4	2	3	3	3	3	3	19	Good	Single	Lower secondary education	3	137	93.5	63.3	173	21.1501	97
951	Dakar	Women	39	No	2	3	4	2	2	3	2	2	3	3	24	Poor	Married	Primary education	3	116	85	86.6	165	31.809	79
952	Dakar	Men	56	No	3	3	3	3	3	4	5	3	4	4	21	Good	Married	None	3	118	69.5	52.1	166	18.907	84
953	Dakar	Men	29	No	2	1	4	4	3	3	4	4	4	1	14	Good	Single	Academic cycle	3	118	64.5	61	174	20.148	91
954	Dakar	Men	29	No	2	3	4	3	2	3	3	3	3	3	21	Fair	Single	None	3	109	70.5	62.9	169	22.023	74
955	Dakar	Women	31	No	3	3	5	4	3	3	2	3	3	2	21	Fair	Married	Primary education	3	101	76	67.1	160	26.2109	116
956	Dakar	Men	28	Yes	2	2	2	4	3	3	5	3	1	2	11	Good	Single	Primary education	3	124.5	74.5	67.1	177	21.4179	74
957	Dakar	Men	20	Yes	2	3	2	3	4	4	4	2	1	2	15	Good	Single	None	3	133.5	79	71	186	20.5226	91
958	Dakar	Men	42	No	1	4	3	2	2	4	5	2	2	4	21	Poor	Single	Upper secondary education	3	110	64	64.5	180	19.9074	73
959	Dakar	Men	60	Yes	2	2	3	4	3	3	5	3	1	2	12	Good	Married	None	3	109.5	78.5	53.3	166	19.3424	92
960	Dakar	Men	20	No	2	3	3	3	3	3	4	3	3	2	17	Good	Single	None	3	114.5	78	68.4	175	22.3347	75
961	Dakar	Women	28	No	2	3	3	3	3	4	2	3	3	3	21	Very good	Divorced	Lower secondary education	3	113.5	81	76.8	156	31.5582	106
962	Dakar	Women	37	Yes	4	2	2	4	3	4	2	3	1	1	16	Fair	Single	Primary education	3	102	77.5	68.8	152	29.7784	119
963	Dakar	Women	39	Yes	1	3	5	5	4	4	3	4	4	3	18	Fair	Married	Lower secondary education	4	140.5	98	107.9	166	39.1566	86
964	Dakar	Women	23	Yes	1	3	4	4	3	4	4	3	3	4	19	Fair	Single	None	3	105.5	72	57.9	149	26.0799	82
965	Dakar	Women	26	Yes	2	2	3	4	2	5	4	4	4	2	18	Good	Married	Primary education	4	109	75.5	67.7	157	27.4656	87
966	Dakar	Women	36	Yes	2	4	4	4	2	2	4	5	3	3	17	Good	Married	Primary education	3	113	79.5	112.6	170	38.9619	104
967	Dakar	Men	38	Yes	2	3	5	5	1	4	2	3	2	5	24	Fair	Married	Primary education	3	121.5	79.5	61.9	178	19.5367	89
968	Dakar	Women	34	Yes	2	2	3	3	2	5	3	3	5	5	25	Good	Married	Primary education	1	109.5	79	93.6	182	28.2575	82
969	Dakar	Women	26	Yes	2	2	2	4	3	2	2	3	3	3	16	Good	Married	None	3	114.5	81	48.4	167	17.3545	74
970	Dakar	Men	30	Yes	2	2	5	5	4	2	5	5	1	2	9	Very good	Married	Lower secondary education	4	100.5	56.5	89.9	180	27.7469	133
971	Dakar	Women	72	Yes	1	1	1	2	3	4	5	4	4	4	15	Good	Widowed	None	3	152.5	108.5	82.8	162	31.5501	122
972	Dakar	Women	39	Yes	1	4	4	4	3	3	2	3	3	2	19	Good	Divorced	Lower secondary education	3	120.5	91	103.3	167	37.0397	120
973	Dakar	Men	49	No	2	3	3	4	2	3	4	3	2	2	16	Good	Divorced	Primary education	2	159	103	87	174	28.7356	85
974	Dakar	Men	37	Yes	1	3	3	3	2	3	4	4	3	3	17	Good	Married	Primary education	2	127.5	89	65	175	21.2245	107
975	Dakar	Men	65	No	1	4	1	4	4	1	4	4	2	4	11	Good	Married	Primary education	4	113.5	86.5	86	170	29.7578	102
976	Dakar	Women	26	Yes	1	1	3	3	4	3	2	3	4	2	16	Good	Married	Upper secondary education	3	108	72	54	167	19.3625	97
977	Dakar	Men	22	Yes	2	2	3	4	3	2	4	4	3	2	13	Good	Single	Academic cycle	3	129.5	89.5	63	175	20.5714	87
978	Dakar	Men	47	Yes	4	4	4	4	1	4	3	4	3	3	24	Fair	Married	None	3	142	98.5	85	185	24.8356	104
979	Dakar	Women	22	No	4	3	3	3	3	4	3	3	4	4	24	Good	Married	Primary education	3	125	81	73	170	25.2595	81
980	Dakar	Women	60	Yes	4	5	3	2	3	4	2	3	4	3	27	Fair	Divorced	Primary education	2	137.5	106	83	160	32.4219	104
981	Dakar	Men	25	Yes	1	3	3	5	5	4	4	4	2	1	10	Good	Single	Academic cycle	4	118	75.5	59	170	20.4152	70
982	Dakar	Men	37	No	2	2	3	4	4	2	2	3	3	4	17	Good	Married	None	3	111	68	73	177	23.3011	86
983	Dakar	Women	25	Yes	2	3	3	3	2	4	4	3	4	4	22	Good	Single	Lower secondary education	3	115.5	82	60	161	23.1473	98
984	Dakar	Men	36	Yes	4	4	3	4	3	4	2	4	5	4	25	Good	Single	Lower secondary education	3	113	91	65	176	20.984	97
985	Dakar	Women	28	Yes	2	4	4	3	2	4	4	4	1	2	18	Fair	Single	Academic cycle	3	103	67.5	51	171	17.4413	71
986	Dakar	Women	24	Yes	3	2	3	2	2	2	1	1	3	3	24	Good	Single	Lower secondary education	1	106	79	54	157	21.9076	101
987	Dakar	Women	25	Yes	2	4	3	2	4	3	4	2	4	4	22	Good	Married	None	1	96	60.5	50	160	19.5312	74
988	Dakar	Men	48	No	4	4	3	3	2	4	4	4	4	4	24	Fair	Married	Upper secondary education	1	147.5	100	57	179	17.7897	76
989	Dakar	Men	27	Yes	3	4	2	4	2	4	4	3	3	1	18	Good	Single	Academic cycle	3	120.5	74.5	83	171	28.3848	81
990	Dakar	Women	37	Yes	3	3	3	3	2	4	1	3	4	3	25	Good	Married	Primary education	3	99	72.5	76	163	28.6048	80
991	Dakar	Women	45	Yes	4	4	3	4	2	4	2	4	3	3	23	Fair	Married	None	3	150.5	144	99	170	34.2561	98
992	Dakar	Men	24	Yes	4	4	3	2	3	3	1	3	2	2	23	Good	Single	Primary education	2	124.5	76	66	180	20.3704	85
993	Dakar	Men	31	Yes	2	4	3	4	2	2	2	3	4	3	21	Good	Single	None	1	126.5	85	51	162	19.433	79
1	Tessekere	Women	40	Yes	1	4	1	4	4	1	4	4	1	1	7	Fair	Married	None	1	114.5	87	97	172	32.788	68
2	Tessekere	Women	27	Yes	1	2	4	2	4	2	3	3	2	2	15	Good	Married	Primary education	2	112.5	76.5	66	169	23.1084	80
3	Tessekere	Women	33	Yes	1	4	3	2	2	4	4	3	3	4	22	Poor	Divorced	Primary education	2	119	92	78.4	174	25.8951	86
4	Tessekere	Women	52	Yes	2	3	2	3	2	3	4	4	2	2	15	Fair	Married	None	4	111.5	75.5	46.4	170	16.0554	86
5	Tessekere	Women	23	Yes	2	2	1	3	2	3	5	4	2	2	12	Very good	Married	Primary education	3	124	72	47.2	159	18.6701	75
6	Tessekere	Men	66	No	1	3	2	4	1	5	2	3	2	4	21	Poor	Married	None	1	193	124.5	56.8	173	18.9782	65
7	Tessekere	Women	35	Yes	3	3	4	3	2	3	3	2	2	2	21	Good	Married	Primary education	3	111	78	56.5	160	22.0703	77
8	Tessekere	Men	23	Yes	4	3	1	3	1	3	5	3	3	3	19	Excellent	Married	None	3	125.5	75	66.7	183	19.917	83
9	Tessekere	Women	33	Yes	1	2	2	3	3	4	3	2	5	3	20	Good	Married	Primary education	3	111	63	74.3	170	25.7093	73
10	Tessekere	Men	33	Yes	1	1	1	3	2	1	5	5	1	2	6	Good	Married	Lower secondary education	1	130.5	91.5	83.5	180	25.7716	72
11	Tessekere	Women	35	Yes	1	1	4	5	4	5	5	1	1	1	12	Fair	Married	None	2	106.5	76	70.7	165	25.9688	70
12	Tessekere	Men	29	Yes	2	4	4	2	2	2	5	4	4	3	20	Good	Single	Primary education	3	116.5	70	69	185	20.1607	70
13	Tessekere	Women	20	Yes	4	4	4	4	4	3	3	3	4	4	23	Fair	Married	Lower secondary education	3	97	71.5	58.7	168	20.7979	85
14	Tessekere	Women	20	Yes	2	4	1	2	3	3	3	3	4	4	21	Fair	Married	Primary education	3	124.5	87.5	46	160	17.9688	96
15	Tessekere	Women	43	No	1	5	1	4	1	3	4	4	1	4	16	Fair	Widowed	None	3	123.5	88.5	66.9	163	25.1797	92
16	Tessekere	Men	26	Yes	5	4	2	2	3	3	5	3	3	3	21	Very good	Single	Primary education	2	128.5	79	77.3	170	26.7474	66
17	Tessekere	Men	37	Yes	5	2	1	4	3	3	4	4	2	2	14	Fair	Married	None	1	107.5	73.5	60.2	179	18.7884	84
18	Tessekere	Women	68	Yes	2	3	2	5	4	2	5	4	2	2	9	Fair	Married	None	2	181.5	103	53.2	164	19.7799	79
19	Tessekere	Women	52	Yes	1	2	4	3	2	3	5	5	2	2	13	Fair	Widowed	None	2	141.5	98	72.9	169	25.5243	68
20	Tessekere	Women	26	Yes	1	2	2	5	3	2	2	4	2	2	11	Good	Married	Primary education	3	95.5	75	65.9	169	23.0734	88
21	Tessekere	Women	42	Yes	1	3	2	4	4	3	5	4	2	2	10	Good	Married	None	2	124.5	80.5	73.8	165	27.1074	211
22	Tessekere	Men	28	Yes	1	4	1	2	2	4	5	2	3	3	19	Good	Married	None	3	116.5	79	67.4	179	21.0355	83
23	Tessekere	Men	27	Yes	1	3	1	3	5	5	2	3	2	1	14	Excellent	Married	None	4	121.5	78.5	64.6	172	21.8361	93
24	Tessekere	Men	52	Yes	1	1	1	5	5	1	5	5	1	3	2	Good	Married	None	3	131.5	82.5	56.7	175	18.5143	83
25	Tessekere	Women	41	Yes	2	5	3	3	1	4	2	2	5	3	28	Excellent	Married	None	3	114.5	75.5	51.6	156	21.2032	85
26	Tessekere	Men	78	Yes	1	5	1	5	5	1	5	4	1	1	5	Fair	Married	None	3	170.5	102	68.1	160	26.6016	78
27	Tessekere	Women	37	Yes	2	5	2	3	4	3	5	4	4	5	19	Very good	Married	None	1	100	71.5	65.6	171	22.4343	67
28	Tessekere	Women	53	Yes	5	1	1	4	4	1	5	5	1	1	6	Fair	Married	None	3	123.5	84.5	53.6	163	20.1739	81
29	Tessekere	Women	26	Yes	1	2	1	5	2	2	1	5	3	1	11	Good	Married	None	3	108.5	81.5	61.7	144	29.755	88
30	Tessekere	Men	62	Yes	2	2	2	4	3	3	5	5	1	4	11	Excellent	Married	None	3	116	78.5	78.5	171	26.8459	78
31	Tessekere	Men	23	Yes	1	3	3	5	3	4	3	4	3	3	16	Very good	Married	None	2	134.5	84.5	62.2	170	21.5225	95
32	Tessekere	Women	26	Yes	3	4	4	2	2	4	3	3	4	3	26	Good	Married	None	1	112	77.5	62.8	161	24.2275	85
33	Tessekere	Women	23	Yes	2	1	4	2	2	4	4	2	1	2	18	Good	Married	None	1	90.5	64	45.5	151	19.9553	119
34	Tessekere	Men	47	Yes	2	2	1	3	3	2	1	5	1	1	11	Very good	Married	None	3	131.5	95	63.8	188	18.0512	68
35	Tessekere	Women	31	Yes	3	1	1	4	2	2	4	4	1	2	10	Good	Married	None	2	113.5	77.5	73.9	175	24.1306	205
36	Tessekere	Women	20	Yes	1	4	1	3	2	2	1	1	2	4	21	Fair	Married	None	2	159	122	45.1	156	18.5322	96
37	Tessekere	Men	29	Yes	1	2	2	2	2	3	2	2	1	3	18	Very good	Married	None	3	110.5	80	52.2	173	17.4413	79
38	Tessekere	Women	62	Yes	1	2	1	3	3	3	4	4	2	3	12	Good	Widowed	None	3	154	96.5	50	161	19.2894	66
39	Tessekere	Women	38	Yes	3	4	3	3	4	4	2	3	4	4	24	Fair	Married	None	1	113.5	82.5	63	170	21.7993	91
40	Tessekere	Men	99	Yes	2	4	1	4	4	5	5	4	4	5	18	Poor	Married	None	2	183.5	107.5	57.6	166	20.9029	100
41	Tessekere	Women	48	Yes	2	4	3	4	4	4	3	3	4	4	21	Poor	Married	None	2	128	82.5	60	172	20.2812	81
42	Tessekere	Women	80	Yes	3	1	3	2	2	3	3	3	3	2	19	Fair	Married	None	1	127	78	75	162	28.578	95
43	Tessekere	Women	27	Yes	3	2	2	4	4	4	4	4	3	5	17	Excellent	Married	None	2	102.5	76.5	74	168	26.2188	86
44	Tessekere	Men	49	Yes	1	3	1	3	3	3	1	3	4	1	17	Good	Married	None	3	111.5	77	58.1	172	19.639	62
45	Tessekere	Men	46	Yes	3	2	4	2	2	4	4	4	1	4	20	Poor	Married	None	3	123.5	88.5	65.6	176	21.1777	76
46	Tessekere	Men	39	Yes	2	4	2	3	2	3	5	4	3	5	19	Fair	Married	None	1	115	74.5	71.5	183	21.3503	67
47	Tessekere	Women	50	Yes	1	1	1	2	3	4	1	4	3	2	16	Fair	Married	None	1	112.5	84.5	42.8	161	16.5117	62
48	Tessekere	Women	20	Yes	1	4	1	2	4	2	5	5	1	3	10	Excellent	Married	None	2	112	76	61.4	161	23.6874	128
49	Tessekere	Men	74	Yes	2	5	1	3	3	4	1	4	1	3	19	Fair	Married	None	4	151.5	80	45.9	162	17.4897	61
50	Tessekere	Men	64	No	5	4	5	1	1	3	2	3	5	5	34	Fair	Married	None	3	143	81	49.3	161	19.0193	56
51	Tessekere	Men	33	Yes	4	3	4	4	4	1	5	2	2	3	16	Fair	Married	None	2	129.5	92	59	174	19.4874	88.6201
52	Tessekere	Women	45	Yes	5	5	5	2	2	5	4	1	4	5	34	Fair	Widowed	None	1	150.5	113	53	169	18.5568	93.5714
53	Tessekere	Men	51	Yes	3	2	1	5	4	4	5	5	3	2	10	Good	Married	None	2	170	99	85	175	27.7551	92
54	Tessekere	Men	32	Yes	2	1	2	4	4	1	4	5	3	2	8	Very good	Married	Primary education	4	125	72.5	66.4	178	20.9569	70
55	Tessekere	Men	20	Yes	2	4	4	5	5	3	4	4	4	2	15	Good	Married	None	4	104.5	71	55.5	170	19.2042	65
56	Tessekere	Women	27	Yes	5	4	5	1	4	2	5	3	4	5	26	Poor	Married	None	3	118.5	85	72.1	156	29.6269	74
57	Tessekere	Women	39	Yes	3	1	2	2	2	3	1	3	4	1	20	Good	Married	None	4	132.5	89	52.5	155	21.8522	77
58	Tessekere	Women	26	Yes	2	4	3	2	3	3	5	4	2	3	17	Good	Married	None	4	106.5	72	57.7	171	19.7326	85
59	Tessekere	Men	37	No	4	4	3	5	2	2	4	2	3	3	20	Good	Married	None	2	126.5	81.5	72.7	180	22.4383	70
60	Tessekere	Women	45	Yes	3	4	3	3	3	3	2	4	4	4	23	Good	Married	None	2	118.5	74.5	41	166	14.8788	71
61	Tessekere	Women	47	Yes	3	4	4	5	4	4	5	3	2	2	16	Poor	Married	None	3	98.5	65	38.5	163	14.4906	72
62	Tessekere	Women	20	Yes	2	3	1	4	3	4	5	5	5	1	13	Poor	Married	Primary education	3	101.5	74.5	47	150	20.8889	84
63	Tessekere	Men	33	No	4	5	5	1	1	1	5	5	5	5	27	Fair	Married	None	1	122	81	60.6	185	17.7064	69
64	Tessekere	Women	28	Yes	1	1	2	5	5	1	5	1	2	2	7	Excellent	Single	None	4	113.5	73	55.1	162	20.9953	62
65	Tessekere	Women	30	Yes	1	1	1	5	2	3	4	4	3	5	13	Good	Married	None	3	106	67.5	53.4	156	21.9428	95
66	Tessekere	Men	21	Yes	1	1	1	1	4	4	5	5	4	2	12	Excellent	Married	None	3	141.5	77	58	176	18.7242	72
67	Tessekere	Men	40	Yes	2	3	3	5	2	4	1	2	3	3	22	Fair	Married	None	3	125	71.5	73.5	166	26.673	60
68	Tessekere	Women	60	Yes	1	3	1	3	1	1	5	4	3	4	14	Fair	Widowed	None	1	151	99	56.5	167	20.2589	74
69	Tessekere	Men	24	Yes	2	1	1	3	3	1	3	3	2	1	10	Good	Single	Academic cycle	4	142.5	86	68	173	22.7204	75
70	Tessekere	Women	32	Yes	4	5	4	2	3	3	4	2	1	3	23	Fair	Single	None	2	154.5	95	47.1	165	17.3003	69
71	Tessekere	Women	60	Yes	3	2	1	1	2	1	5	3	2	2	14	Fair	Married	None	3	118	75	56.5	168	20.0184	75
72	Tessekere	Men	24	Yes	5	4	5	1	1	2	3	3	5	5	32	Fair	Married	None	2	124.5	78	50.4	173	16.8399	90
73	Tessekere	Women	53	No	5	4	4	2	4	4	4	4	5	5	27	Fair	Married	None	3	125	73.5	61.9	160	24.1797	108
74	Tessekere	Men	38	Yes	5	5	5	5	3	3	1	4	2	5	26	Very good	Married	None	3	114.5	59	74.4	186	21.5054	71
75	Tessekere	Women	75	Yes	3	1	1	5	5	1	5	4	1	1	3	Fair	Widowed	None	4	123.5	93.5	57.9	167	20.7609	74
76	Tessekere	Women	32	No	3	1	1	5	5	2	5	5	1	1	3	Good	Married	Primary education	4	108	75	62	156	25.4767	74
77	Tessekere	Men	73	No	4	3	4	2	2	4	4	2	5	5	29	Poor	Divorced	Primary education	1	125.5	72.5	59.2	166	21.4835	67
78	Tessekere	Women	38	Yes	1	1	1	5	3	1	5	2	1	1	5	Fair	Married	None	3	107.5	79	58.9	155	24.5161	85
79	Tessekere	Men	68	Yes	1	1	2	2	2	2	2	2	2	2	16	Poor	Divorced	Primary education	1	140	73	56	170	19.3772	76
80	Tessekere	Women	60	Yes	1	5	2	1	1	1	2	2	3	1	21	Good	Widowed	None	3	174.5	103.5	40	163	15.0551	76
81	Tessekere	Women	28	Yes	2	2	2	4	3	4	5	5	3	1	11	Excellent	Married	None	4	125	86	73	157	29.6158	88
82	Tessekere	Women	20	Yes	2	1	4	3	3	4	3	2	1	1	16	Excellent	Married	None	4	116	87.5	53.4	155	22.2268	72
83	Tessekere	Women	30	Yes	1	1	1	3	3	3	5	1	1	3	12	Good	Married	Primary education	4	115	87.5	74.7	162	28.4636	92
84	Tessekere	Women	43	Yes	4	4	5	1	1	5	1	1	4	4	36	Good	Divorced	Primary education	1	131	95.5	71.2	170	24.6367	95
85	Tessekere	Men	46	No	3	5	2	1	1	5	2	2	5	5	33	Good	Married	Primary education	1	114.5	85.5	60.2	170	20.8304	92
86	Tessekere	Men	22	Yes	2	4	1	5	1	1	2	3	1	1	13	Good	Single	Academic cycle	2	117	81.5	52.1	171	17.8174	85
87	Tessekere	Men	29	Yes	4	3	1	3	1	4	5	3	4	4	22	Good	Married	Primary education	1	127.5	82.5	59.2	182	17.8722	65
88	Tessekere	Men	25	Yes	1	1	1	5	4	1	5	3	1	1	3	Good	Single	Primary education	4	148.5	84	66	180	20.3704	79
89	Tessekere	Men	35	Yes	3	5	2	4	2	4	3	2	2	2	21	Good	Married	Primary education	1	117	69	68.9	180	21.2654	69
90	Tessekere	Men	42	Yes	2	1	4	3	1	4	2	2	1	3	21	Good	Married	Primary education	2	137.5	98	102	177	32.5577	72
91	Tessekere	Men	28	Yes	4	3	4	3	1	4	4	3	3	1	22	Good	Single	Primary education	3	117.5	71.5	74.9	185	21.8846	83
92	Tessekere	Men	35	Yes	1	5	1	2	2	2	4	1	4	1	19	Fair	Married	None	3	113	81	83.1	180	25.6481	98
93	Tessekere	Men	24	Yes	1	1	2	3	3	4	5	3	1	1	10	Very good	Married	None	3	115.5	73	60.8	176	19.6281	87
94	Tessekere	Men	23	Yes	3	5	3	4	3	2	4	4	3	2	17	Good	Single	None	3	142.5	86	57.7	170	19.9654	88
95	Tessekere	Men	27	Yes	1	3	4	2	1	4	2	3	1	4	23	Fair	Married	Primary education	1	115	81	62.1	180	19.1667	77
96	Tessekere	Men	42	Yes	5	4	4	4	4	4	4	4	4	4	23	Good	Married	Upper secondary education	3	115.5	76.5	53.9	172	18.2193	75
97	Tessekere	Men	29	Yes	1	1	3	3	1	3	5	1	3	5	20	Good	Single	None	1	112.5	70.5	66.8	180	20.6173	83
98	Tessekere	Women	30	Yes	3	3	4	1	2	3	2	4	3	2	23	Poor	Married	None	1	112	89	82.5	170	28.5467	92
99	Tessekere	Women	34	Yes	1	1	1	2	2	4	5	1	3	1	15	Good	Married	None	4	114	83.5	43.5	160	16.9922	75
100	Tessekere	Men	36	Yes	2	2	3	5	5	3	4	1	1	1	11	Good	Married	Primary education	4	138.5	89	77.5	185	22.6443	67
101	Tessekere	Men	32	Yes	3	5	4	5	1	5	2	1	5	5	32	Fair	Married	None	3	126	77	56.7	174	18.7277	89
102	Tessekere	Women	40	Yes	1	4	1	4	4	1	4	4	1	1	7	Fair	Married	None	1	114.5	87	97	172	32.788	68
103	Tessekere	Women	34	Yes	4	3	3	2	2	3	4	2	2	1	20	Fair	Married	None	1	103.5	65	62	175	20.2449	82
104	Tessekere	Men	36	Yes	1	1	3	4	3	2	4	3	3	3	13	Fair	Married	None	1	118.5	80	56	173	18.7109	62
105	Tessekere	Men	53	Yes	4	2	3	1	3	4	4	4	3	5	23	Fair	Married	None	1	120.5	86	68	174	22.46	90
106	Tessekere	Men	60	Yes	5	2	3	2	4	2	3	3	3	4	21	Fair	Married	None	2	185	121	64	168	22.6757	75
107	Tessekere	Women	24	Yes	1	1	2	3	3	3	4	2	1	4	14	Very good	Divorced	None	2	112	77.5	45	164	16.7311	75
108	Tessekere	Women	46	Yes	1	4	3	2	2	3	4	3	2	3	19	Fair	Married	None	1	113.5	71	56	160	21.875	73
109	Tessekere	Women	60	Yes	4	3	2	4	3	4	4	2	3	4	21	Fair	Married	None	1	208.5	120	54	162	20.5761	71
110	Tessekere	Women	58	Yes	3	2	2	2	1	5	2	2	2	2	23	Fair	Married	None	1	170.5	120	58.1	170	20.1038	86
111	Tessekere	Women	26	Yes	1	2	1	5	2	2	1	5	3	1	11	Good	Married	None	3	108.5	81.5	61.7	144	29.755	88
112	Tessekere	Men	53	Yes	3	3	3	4	3	4	5	4	4	4	19	Fair	Married	None	3	134	103	100	190	27.7008	205
113	Tessekere	Women	25	Yes	1	1	1	4	5	1	5	5	1	1	1	Excellent	Married	None	3	113.5	80.5	87.7	171	29.9921	85
114	Tessekere	Women	35	Yes	1	1	2	4	3	3	4	3	1	1	9	Fair	Married	None	2	104.5	82	77.6	170	26.8512	64
115	Tessekere	Men	48	Yes	4	4	2	3	3	4	5	4	1	1	15	Good	Married	None	3	137	100.5	97.4	185	28.4587	184
116	Tessekere	Men	34	Yes	4	4	2	4	4	3	4	4	4	3	18	Fair	Married	None	3	140	93	67	186	19.3664	76
117	Tessekere	Women	52	Yes	4	4	4	4	3	3	4	3	1	4	20	Fair	Married	None	3	162	112	85	176	27.4406	98
118	Tessekere	Women	36	Yes	1	1	4	4	4	3	1	3	2	2	15	Good	Married	None	1	118	75	66	173	22.0522	84
119	Tessekere	Men	70	Yes	1	1	1	3	4	3	5	4	1	1	6	Good	Married	None	3	159.5	106	61	189	17.0768	68
120	Tessekere	Men	37	Yes	1	3	1	3	3	1	4	4	1	3	10	Good	Married	None	2	117.5	83	86	181	26.2507	56
121	Tessekere	Women	20	Yes	1	1	1	4	4	3	4	3	4	2	11	Good	Married	None	2	130.5	87.5	58	168	20.5499	76
122	Tessekere	Women	27	Yes	4	2	2	4	3	3	4	3	3	4	18	Fair	Married	None	2	127	90	75	167	26.8923	74
123	Tessekere	Women	44	Yes	3	3	4	3	2	2	2	2	2	3	22	Fair	Married	None	3	106	77.5	48.6	178	15.339	91
124	Tessekere	Men	20	Yes	1	3	3	3	3	2	3	3	1	2	14	Good	Married	Primary education	4	129.5	83.5	59	174	19.4874	131
125	Tessekere	Women	20	Yes	1	2	2	3	3	2	5	3	2	2	11	Good	Married	None	3	107.5	71.5	67.8	166	24.6044	110
126	Tessekere	Women	45	Yes	2	2	2	2	2	3	3	3	2	2	17	Fair	Married	None	3	120.5	87	57.5	154	24.2452	74
127	Tessekere	Men	20	Yes	2	2	2	3	3	3	3	3	2	2	15	Good	Single	None	4	127	74	52.6	172	17.7799	72
128	Tessekere	Women	26	Yes	1	2	1	2	3	2	3	2	2	2	14	Fair	Married	None	3	123	85	46.5	163	17.5016	71
129	Tessekere	Women	20	Yes	2	2	2	3	4	3	3	2	2	2	15	Good	Married	None	3	124	75.5	51.2	163	19.2706	71
130	Tessekere	Women	28	Yes	2	3	2	3	3	3	3	2	3	3	19	Good	Married	None	3	130	86	57	164	21.1927	91
131	Tessekere	Women	60	Yes	2	3	2	2	3	2	4	3	3	2	16	Good	Widowed	None	3	172.5	113.5	44.9	157	18.2157	77
132	Tessekere	Men	22	Yes	3	3	3	3	3	3	2	3	3	3	21	Good	Married	Primary education	3	142.5	101.5	53	180	16.358	78
133	Tessekere	Men	37	Yes	2	2	2	3	3	3	3	3	3	2	16	Fair	Married	Primary education	3	128.5	76.5	53.5	177	17.0768	60
134	Tessekere	Women	32	Yes	1	3	4	4	4	3	5	4	3	3	14	Fair	Married	None	2	140	98.5	42.7	155	17.7732	68
135	Tessekere	Women	39	Yes	5	4	5	5	5	3	1	3	3	2	22	Fair	Married	None	3	158.5	112	66.4	157	26.9382	56
136	Tessekere	Women	70	Yes	3	3	3	4	3	3	4	4	3	3	17	Fair	Widowed	None	2	158.5	93	33.2	154	13.999	76
137	Tessekere	Women	22	Yes	1	1	4	3	3	3	4	4	3	3	15	Fair	Married	None	3	114	81	40.8	153	17.4292	91
138	Tessekere	Men	34	No	1	2	2	5	4	3	5	5	3	3	9	Good	Married	None	3	114	71	42.8	164	15.9131	70
139	Tessekere	Women	20	Yes	1	1	4	3	4	2	4	4	3	3	13	Excellent	Single	None	2	112	74.5	41.2	152	17.8324	96
140	Tessekere	Women	46	Yes	1	1	1	5	5	3	4	5	2	3	6	Very good	Married	None	3	130	96.5	70.5	160	27.5391	75
141	Tessekere	Women	35	Yes	1	1	1	4	4	3	3	5	1	1	6	Good	Married	None	3	156	110.5	57.5	175	18.7755	76
142	Tessekere	Men	26	Yes	2	1	2	5	3	3	5	4	2	2	9	Good	Single	Academic cycle	2	112.5	78	64	183	19.1108	73
143	Tessekere	Men	54	Yes	1	3	5	3	3	3	2	3	3	4	22	Fair	Married	None	3	97	63.5	74	188	20.9371	75
144	Tessekere	Women	28	Yes	1	3	1	5	5	3	4	3	2	3	10	Very good	Married	None	3	111.5	73	54	152	23.3726	109
145	Tessekere	Women	36	Yes	1	2	1	4	4	2	5	4	3	3	9	Good	Married	None	2	120.5	80.5	63.4	156	26.0519	99
146	Tessekere	Women	60	Yes	1	3	1	1	3	3	5	4	3	2	14	Fair	Married	None	4	110.5	75.5	44.7	150	19.8667	86
147	Tessekere	Women	28	Yes	1	5	1	5	4	3	5	4	5	3	14	Good	Married	Primary education	3	124	83	51.8	169	18.1366	91
148	Tessekere	Men	41	No	4	3	1	4	3	5	3	3	1	3	18	Good	Married	None	1	132	95.5	48.8	178	15.4021	78
149	Tessekere	Women	59	Yes	2	3	5	3	2	3	5	4	3	3	19	Poor	Married	None	1	176.5	122	80	150	35.5556	88
150	Tessekere	Women	42	Yes	4	4	1	2	4	4	4	5	5	2	19	Good	Married	None	4	110	74	52.6	160	20.5469	95
151	Tessekere	Women	80	Yes	4	2	1	3	3	4	4	3	4	3	19	Fair	Widowed	None	2	149.5	82	44.8	150	19.9111	70
152	Tessekere	Women	29	Yes	4	4	3	4	3	4	4	4	3	3	20	Good	Single	Primary education	2	124	85.5	63.4	160	24.7656	94
153	Tessekere	Men	52	Yes	3	2	1	5	5	5	5	5	5	5	15	Fair	Married	Upper secondary education	4	96.5	61	53.9	175	17.6	215
154	Tessekere	Women	37	Yes	1	3	3	4	5	2	4	4	3	2	11	Fair	Married	None	2	129	93	41.5	168	14.7038	79
155	Tessekere	Men	29	Yes	1	3	1	4	4	4	5	4	3	3	12	Good	Married	None	1	141	96.5	51.6	160	20.1562	95
156	Tessekere	Women	20	Yes	1	3	4	3	4	3	4	3	4	2	17	Good	Married	Primary education	3	139.5	92.5	51.1	160	19.9609	92
157	Tessekere	Women	31	Yes	1	3	2	5	3	2	3	4	2	1	10	Good	Married	None	3	101.5	76.5	80	170	27.6817	127
158	Tessekere	Women	24	Yes	4	4	5	2	2	3	2	4	4	3	27	Good	Married	None	2	107	62	62	169	21.7079	91
159	Tessekere	Women	55	Yes	3	4	2	3	2	3	4	2	3	3	21	Good	Married	None	2	178	103	59.8	158	23.9545	104
160	Tessekere	Men	44	Yes	2	4	4	2	3	2	4	4	2	2	17	Good	Married	None	2	125	72	66	175	21.551	79
161	Tessekere	Men	81	Yes	4	3	2	4	3	2	4	4	2	2	14	Fair	Married	None	3	170	114.5	68	169	23.8087	88
162	Tessekere	Women	21	Yes	1	2	3	4	2	3	4	3	2	3	15	Very good	Single	None	2	123	79	73.1	173	24.4245	161
163	Tessekere	Women	30	Yes	4	4	4	4	2	3	4	2	3	4	24	Fair	Married	None	4	122.5	75.5	52.8	152	22.8532	89
164	Tessekere	Women	30	Yes	1	2	2	4	4	2	4	4	2	2	9	Very good	Married	None	4	111.5	84.5	100	171	34.1986	70
165	Tessekere	Women	23	Yes	2	2	2	3	4	2	4	3	4	2	14	Very good	Married	None	3	129.5	92	45.7	165	16.786	98
166	Tessekere	Men	66	No	1	2	1	3	2	3	4	3	2	4	15	Fair	Married	None	1	126.5	74.5	69.1	178	21.8091	84
167	Tessekere	Women	29	Yes	1	2	4	3	2	4	2	2	4	4	24	Good	Married	Primary education	3	114	83	76	170	26.2976	83
168	Tessekere	Men	55	Yes	1	3	2	3	2	3	5	3	2	3	15	Good	Married	None	1	133.5	87	61.6	176	19.8864	78
169	Tessekere	Men	75	Yes	2	2	2	4	3	2	3	4	2	2	12	Fair	Married	None	1	190	92	67.5	162	25.7202	92
170	Tessekere	Women	40	Yes	3	4	4	3	2	3	3	2	3	4	25	Fair	Married	None	2	122.5	80.5	74.8	158	29.9631	78
171	Tessekere	Men	56	Yes	4	4	4	3	1	3	2	2	4	4	29	Fair	Married	None	1	114.5	73	53	167	19.0039	101
172	Tessekere	Men	22	Yes	3	3	4	2	3	3	3	2	4	4	25	Very good	Single	None	2	116	73	63.4	173	21.1835	65
173	Tessekere	Men	43	Yes	3	1	2	4	4	4	4	4	2	2	12	Good	Married	Primary education	2	113	72	65.9	190	18.2548	72
174	Tessekere	Women	57	Yes	2	3	2	2	3	4	5	3	2	3	17	Fair	Married	None	2	157	99.5	77.9	174	25.73	75
175	Tessekere	Men	69	Yes	2	3	2	2	2	4	3	3	4	4	23	Poor	Married	None	1	154.5	86.5	76.4	173	25.5271	72
176	Tessekere	Men	24	Yes	4	4	5	2	2	4	3	2	4	4	30	Fair	Married	None	1	121	73.5	62.3	182	18.8081	86
177	Tessekere	Women	50	Yes	3	4	3	2	2	4	3	2	3	4	26	Good	Married	None	1	180	112	44.9	169	15.7207	119
178	Tessekere	Women	49	No	1	4	2	4	3	3	5	4	2	2	12	Good	Married	None	2	152.5	104.5	74	173	24.7252	87
179	Tessekere	Men	44	Yes	1	1	1	5	5	1	5	5	1	1	0	Excellent	Married	None	4	131.5	88.5	78.9	181	24.0835	75
180	Tessekere	Men	28	Yes	1	2	1	4	4	1	5	5	1	1	3	Good	Married	Primary education	3	131.5	71	57	167	20.4382	64
181	Tessekere	Women	40	No	4	3	2	2	3	2	4	4	3	3	18	Good	Married	None	2	113	76	69.8	169	24.4389	193
182	Tessekere	Women	45	Yes	3	4	4	4	4	3	2	3	3	3	21	Fair	Married	None	2	110.5	78.5	56.3	160	21.9922	71
183	Tessekere	Women	29	Yes	1	3	1	4	2	3	4	4	3	3	14	Good	Married	Primary education	2	120.5	82	69.5	179	21.691	69
184	Tessekere	Men	58	Yes	2	3	2	4	3	3	4	4	2	2	13	Good	Divorced	None	3	113	76	66	172	22.3094	74
185	Tessekere	Men	26	Yes	5	5	5	4	4	3	5	4	3	4	22	Good	Married	None	3	140.5	86.5	60.1	172	20.315	63
186	Tessekere	Men	38	Yes	1	1	1	5	4	1	5	5	1	1	1	Good	Married	None	3	108	83.5	47	169	16.456	78
187	Tessekere	Men	35	Yes	1	1	1	5	4	2	4	4	1	1	4	Good	Married	None	2	103	55.5	73.4	189	20.5481	86
188	Tessekere	Men	20	Yes	3	3	4	4	3	2	4	3	3	3	18	Good	Single	Primary education	3	113	77	62.8	162	23.9293	71
189	Tessekere	Women	26	Yes	1	1	2	3	4	3	1	3	3	2	15	Good	Married	None	2	139	98.5	59.7	170	20.6574	103
190	Tessekere	Men	51	Yes	2	3	2	5	1	4	5	2	2	2	16	Good	Married	None	2	119	79	66	180	20.3704	75
191	Tessekere	Women	53	Yes	1	4	3	5	4	2	4	3	3	3	14	Very good	Married	None	2	123.5	92.5	95.1	176	30.7012	122
192	Tessekere	Women	32	Yes	1	3	2	3	3	3	2	3	3	3	18	Good	Married	Primary education	2	107	71	65.8	170	22.7682	82
193	Tessekere	Women	29	Yes	4	2	2	3	3	3	4	3	3	3	18	Poor	Married	None	3	108	75.5	79.1	160	30.8984	75
194	Tessekere	Men	24	Yes	1	3	4	3	3	3	4	4	3	3	17	Very good	Married	None	2	138	75	61.8	178	19.5051	80
195	Tessekere	Men	42	Yes	4	4	2	3	3	3	2	2	3	3	23	Good	Married	None	2	126.5	91.5	56.1	176	18.1108	80
196	Tessekere	Women	27	Yes	1	1	1	4	4	1	5	5	1	1	2	Excellent	Married	None	4	113	72	59.6	164	22.1594	84
197	Tessekere	Women	25	Yes	4	2	1	4	4	2	2	2	3	3	17	Good	Married	None	2	117	86	44.1	146	20.6887	84
198	Tessekere	Women	46	Yes	1	1	5	4	4	3	5	4	3	3	13	Very good	Married	None	3	145	94	78.8	160	30.7812	84
199	Tessekere	Women	21	Yes	3	3	4	5	2	4	3	2	4	5	25	Fair	Married	None	1	121.5	87.5	73.6	167	26.3903	72
200	Tessekere	Women	42	Yes	4	4	3	2	2	4	4	3	3	4	25	Fair	Married	None	1	105	68.5	64.1	165	23.5445	70
201	Tessekere	Women	28	Yes	4	4	4	3	2	5	3	2	4	5	30	Fair	Married	None	1	142.5	101	56.8	160	22.1875	94
202	Tessekere	Women	44	Yes	4	2	3	3	3	3	4	2	3	5	22	Fair	Married	None	1	127	97	65	170	22.4913	76
203	Tessekere	Women	60	Yes	2	3	1	4	3	3	4	4	4	5	17	Good	Married	None	3	131	94	77.3	162	29.4544	84
204	Tessekere	Men	45	Yes	2	1	4	2	4	4	4	2	1	1	15	Fair	Married	None	2	103.5	65	61	182	18.4156	57
205	Tessekere	Men	41	Yes	2	2	2	4	4	2	4	4	1	1	8	Good	Single	Primary education	2	123.5	82	66.2	176	21.3714	66
206	Tessekere	Women	31	Yes	1	1	2	4	3	3	4	4	3	3	12	Good	Married	None	3	134	87.5	62.3	169	21.813	93
207	Tessekere	Men	68	Yes	1	1	1	4	4	2	5	5	2	2	5	Very good	Married	None	3	185.5	99.5	44	160	17.1875	66
208	Tessekere	Women	20	Yes	2	2	2	2	3	3	2	3	2	2	17	Good	Married	None	3	131	76	59	167	21.1553	92
209	Tessekere	Women	23	Yes	2	2	2	1	1	2	2	3	3	2	20	Fair	Married	Primary education	3	92	69.5	49.3	154	20.7877	101
210	Tessekere	Men	29	Yes	1	3	2	2	3	3	3	3	2	2	16	Good	Married	None	3	129	72.5	59	173	19.7133	76
211	Tessekere	Men	21	Yes	2	3	2	3	3	3	3	3	2	3	17	Good	Single	None	3	121.5	79	60.4	179	18.8508	75
212	Tessekere	Men	64	No	4	3	3	3	2	2	2	3	3	3	22	Poor	Married	None	3	202.5	100.5	62.6	162	23.8531	73
213	Tessekere	Women	28	Yes	2	2	3	3	3	3	4	3	2	3	16	Fair	Divorced	Primary education	3	120	80.5	66.6	172	22.5122	79
214	Tessekere	Men	20	Yes	2	2	2	3	3	2	3	2	3	2	16	Fair	Married	Primary education	3	111	74.5	56.9	180	17.5617	78
215	Tessekere	Women	36	Yes	3	3	3	2	3	3	2	2	3	2	22	Good	Married	None	3	133	83.5	66	170	22.8374	78
216	Tessekere	Women	24	No	1	2	1	3	2	2	3	3	2	2	13	Good	Married	None	3	120	88	44.6	159	17.6417	92
217	Tessekere	Women	30	Yes	2	2	2	3	3	3	3	3	2	2	15	Good	Married	None	4	122.5	80.5	57.3	159	22.6652	82
218	Tessekere	Men	22	Yes	3	2	2	2	3	2	2	3	2	2	17	Good	Married	None	4	117.5	68.5	57	168	20.1956	90
219	Tessekere	Men	24	Yes	4	2	2	3	4	4	4	3	2	3	17	Fair	Single	Lower secondary education	4	119	77	49.8	172	16.8334	93
220	Tessekere	Men	59	Yes	2	2	2	3	4	4	3	3	2	2	15	Very good	Married	None	3	125	79	64	180	19.7531	120
221	Tessekere	Men	34	Yes	2	2	2	3	3	2	2	3	2	3	16	Good	Married	None	3	121	87	65.1	183	19.4392	76
222	Tessekere	Women	35	Yes	3	3	4	3	2	3	3	2	2	2	21	Good	Married	Primary education	3	111	78	56.5	160	22.0703	77
223	Tessekere	Men	27	No	2	2	2	4	2	3	2	4	2	2	15	Good	Single	None	3	141.5	85.5	59.7	169	20.9026	70
224	Tessekere	Women	31	Yes	1	2	2	3	3	3	2	3	3	3	17	Good	Married	None	3	100	65	57.2	160	22.3438	76
225	Tessekere	Women	33	Yes	3	3	3	3	3	3	1	3	3	2	21	Good	Married	None	2	122	83.5	58.6	168	20.7625	77
226	Tessekere	Women	34	Yes	2	2	1	3	2	3	2	2	3	2	18	Poor	Married	Primary education	3	144	89.5	59.5	176	19.2084	72
227	Tessekere	Women	48	Yes	2	2	2	3	3	2	2	3	2	2	15	Poor	Married	None	3	113	87.5	60.2	163	22.658	89
228	Tessekere	Women	26	Yes	1	2	1	3	3	2	2	3	2	2	13	Fair	Married	None	3	111	85.5	53	141	26.6586	88
229	Tessekere	Women	23	Yes	3	3	1	3	3	3	3	3	1	2	15	Very good	Married	Primary education	3	107	74	68.4	168	24.2347	107
230	Tessekere	Men	28	Yes	1	1	1	4	3	2	3	5	1	4	9	Good	Single	Lower secondary education	3	133.5	78	94	180	29.0123	83
231	Tessekere	Men	22	Yes	1	5	2	1	1	3	4	2	1	2	20	Good	Single	Lower secondary education	2	118	73.5	63.6	180	19.6296	82
232	Tessekere	Men	22	Yes	1	3	2	4	3	3	4	4	2	2	12	Very good	Married	None	3	141	82.5	80.9	178	25.5334	98
233	Tessekere	Women	32	Yes	1	3	3	2	2	4	4	2	4	4	23	Good	Divorced	None	1	112	80	56.2	163	21.1525	89
234	Tessekere	Women	35	Yes	2	2	4	3	3	2	4	4	2	2	14	Good	Married	None	3	96.5	67.5	47.9	163	18.0285	80
235	Tessekere	Women	36	Yes	1	2	1	5	2	2	5	5	2	2	7	Good	Married	Primary education	3	138	98	62.2	172	21.0249	96
236	Tessekere	Women	30	Yes	3	4	4	3	4	4	5	4	4	4	21	Good	Married	Primary education	1	112.5	85	46.1	164	17.1401	85
237	Tessekere	Men	26	Yes	1	1	2	3	3	3	5	5	1	1	7	Very good	Married	None	4	130.5	79.5	60.6	180	18.7037	79
238	Tessekere	Men	26	Yes	1	4	3	5	3	3	5	5	2	2	11	Good	Married	None	3	122.5	95.5	54.6	156	22.4359	94
239	Tessekere	Men	20	Yes	1	2	1	3	4	3	4	4	2	2	10	Very good	Single	Upper secondary education	2	124.5	78	62.7	185	18.3199	76
240	Tessekere	Men	20	Yes	1	1	2	5	2	2	5	5	2	2	7	Good	Single	Lower secondary education	3	109	77.5	58	191	15.8987	84
241	Tessekere	Women	58	Yes	4	4	4	2	3	2	4	2	2	4	23	Poor	Widowed	None	2	173.5	94	47.2	159	18.6701	104
242	Tessekere	Women	65	Yes	4	2	2	2	2	4	4	2	3	4	23	Poor	Widowed	None	2	141.5	98	103	163	38.767	108
243	Tessekere	Men	62	Yes	4	3	2	2	3	4	4	3	2	3	20	Fair	Married	None	1	136.5	89	37.9	155	15.7752	109
244	Tessekere	Women	45	Yes	4	4	5	3	2	2	3	3	4	4	26	Fair	Married	None	1	115.5	75.5	48.3	163	18.1791	92
245	Tessekere	Women	44	No	2	2	3	2	2	4	4	2	3	3	21	Fair	Married	None	1	152	95.5	53.2	164	19.7799	87
246	Tessekere	Men	71	Yes	3	3	3	4	3	2	4	3	2	3	16	Poor	Married	Primary education	2	159.5	91	98.9	169	34.6276	88
247	Tessekere	Women	79	Yes	2	4	2	2	3	4	4	3	2	2	18	Fair	Widowed	None	1	179.5	101.5	57.3	164	21.3043	98
248	Tessekere	Men	27	Yes	1	2	2	3	3	2	4	3	1	1	10	Good	Married	None	2	120	76	57.3	181	17.4903	95
249	Tessekere	Men	29	Yes	1	2	1	3	3	2	5	3	1	1	8	Good	Married	Primary education	2	115	80	57.9	177	18.4813	85
250	Tessekere	Men	37	Yes	4	3	2	5	4	2	5	5	2	1	9	Good	Married	Upper secondary education	4	117.5	87	94.1	191	25.7942	125
251	Tessekere	Women	34	Yes	1	1	2	5	2	2	2	2	2	2	13	Fair	Married	None	2	136.5	93	51.7	169	18.1016	78
252	Tessekere	Men	34	Yes	2	3	2	4	4	2	5	4	1	1	8	Very good	Married	None	3	127	90.5	65.7	175	21.4531	74
253	Tessekere	Men	27	Yes	1	2	3	4	3	3	3	4	3	3	15	Good	Single	Lower secondary education	2	117	80.5	74.5	199	18.8127	85
254	Tessekere	Women	25	Yes	1	3	4	4	3	4	5	4	3	4	17	Good	Married	None	2	98.5	68.5	60	158	24.0346	95
255	Tessekere	Women	26	Yes	1	2	2	4	3	3	4	4	3	3	13	Very good	Married	None	2	104.5	73.5	59.7	168	21.1522	94
256	Tessekere	Women	20	Yes	3	3	1	3	3	2	3	3	3	3	17	Good	Divorced	Upper secondary education	2	120	70	51	160	19.9219	188
257	Tessekere	Women	20	Yes	3	3	4	4	2	2	4	4	3	3	18	Good	Single	Upper secondary education	2	109	73	55.1	170	19.0657	76
258	Tessekere	Women	23	Yes	2	2	2	4	2	2	4	4	2	2	12	Good	Married	None	2	106	80	44.6	173	14.9019	92
259	Tessekere	Women	36	Yes	3	4	4	3	3	4	3	3	4	4	25	Poor	Married	None	3	117	78.5	68.4	163	25.7443	83
260	Tessekere	Men	30	Yes	3	4	1	5	1	3	3	4	1	1	14	Excellent	Single	Upper secondary education	1	121	68	66.8	186	19.3086	74
261	Tessekere	Men	28	Yes	1	4	1	3	1	3	3	4	3	1	16	Very good	Married	Lower secondary education	4	113	75.5	59.4	169	20.7976	87
262	Tessekere	Men	22	Yes	1	3	1	3	5	1	5	5	1	1	4	Good	Single	None	2	140	85	57	176	18.4013	85
263	Tessekere	Men	22	Yes	1	5	2	1	1	3	4	2	1	2	20	Good	Single	Lower secondary education	2	118	73.5	63.6	180	19.6296	82
264	Tessekere	Men	25	Yes	1	3	4	5	3	1	5	2	2	4	14	Good	Single	Primary education	2	138.5	77.5	60.5	171	20.6901	94
265	Tessekere	Men	23	Yes	1	1	3	2	1	3	4	4	2	1	14	Excellent	Single	Primary education	4	113.5	74.5	56.7	185	16.5668	84
266	Tessekere	Men	23	Yes	3	1	3	1	1	3	3	3	5	4	25	Poor	Single	Upper secondary education	1	132.5	78	74.8	185	21.8554	88
267	Tessekere	Men	20	Yes	1	3	1	5	4	1	5	4	2	1	5	Excellent	Single	Lower secondary education	2	119	83	62.9	178	19.8523	117
268	Tessekere	Women	35	Yes	3	3	3	4	3	4	3	3	3	3	20	Good	Married	None	3	123.5	84.5	61.4	160	23.9844	86
269	Tessekere	Women	30	Yes	1	1	1	5	5	5	5	3	1	1	6	Poor	Divorced	Primary education	1	118.5	94	82.3	174	27.1832	104
270	Tessekere	Women	35	Yes	1	5	1	1	1	5	5	5	5	5	24	Fair	Married	Primary education	1	140	103.5	69.8	162	26.5966	142
271	Tessekere	Women	38	Yes	3	4	4	5	3	5	4	4	4	4	22	Poor	Married	Primary education	1	157.5	90	56.6	165	20.7897	88
272	Tessekere	Women	29	Yes	1	4	4	4	4	1	4	4	4	3	15	Very good	Married	None	2	142	102.5	73	169	25.5593	80
273	Tessekere	Women	20	Yes	3	2	2	4	2	3	4	4	3	3	16	Good	Married	Primary education	2	110.5	77.5	43.4	156	17.8337	85
274	Tessekere	Men	47	Yes	1	4	4	4	2	2	4	4	1	1	13	Fair	Married	None	2	122	88	66.3	168	23.4906	85
275	Tessekere	Men	45	Yes	1	2	3	2	2	2	4	4	3	3	16	Fair	Married	None	2	108.5	80.5	67.4	177	21.5136	93
276	Tessekere	Women	55	Yes	1	4	4	1	4	1	2	4	4	4	21	Good	Widowed	Primary education	3	146.5	94.5	61.9	174	20.4452	80
277	Tessekere	Women	56	Yes	5	3	5	2	3	3	3	3	3	2	24	Fair	Married	None	3	118	79	71	168	25.1559	117
278	Tessekere	Women	63	Yes	1	3	3	4	3	3	4	4	3	3	15	Fair	Widowed	None	3	115	70	70.9	155	29.5109	90
279	Tessekere	Men	60	Yes	2	2	2	3	3	2	4	4	2	2	12	Poor	Married	None	3	118.5	81	85.4	182	25.7819	96
280	Tessekere	Women	46	Yes	3	4	3	4	3	5	3	5	3	3	20	Fair	Married	None	2	135.5	86.5	51	159	20.1733	85
281	Tessekere	Women	48	Yes	3	4	3	3	3	3	4	4	2	2	17	Fair	Married	None	2	158.5	86.5	56.5	166	20.5037	79
282	Tessekere	Women	45	Yes	1	3	3	4	2	2	4	4	3	3	15	Good	Married	None	2	130	84.5	88.1	169	30.8463	105
283	Tessekere	Men	63	Yes	2	3	3	3	4	3	3	2	3	3	19	Good	Married	None	3	124.5	82	59.9	169	20.9727	86
284	Tessekere	Women	52	Yes	2	2	3	3	3	3	3	2	3	3	19	Good	Married	None	2	121.5	73.5	48.7	182	14.7023	79
285	Tessekere	Men	83	Yes	3	3	3	3	3	3	3	3	3	3	20	Fair	Married	None	3	188.5	82	46.5	138	24.4171	245
286	Tessekere	Women	86	Yes	4	4	1	5	5	5	5	2	2	4	17	Fair	Widowed	None	2	200.5	89	42.7	110	35.2893	127
287	Tessekere	Women	43	Yes	3	3	4	3	3	3	4	3	2	3	19	Good	Married	None	2	121.5	83	48.3	171	16.5179	76
288	Tessekere	Women	46	Yes	3	3	3	3	3	3	3	3	2	2	18	Good	Married	None	2	159	113	52.6	163	19.7975	89
289	Tessekere	Women	34	Yes	1	2	3	1	1	3	3	5	3	3	19	Good	Married	None	3	110	82	59.1	155	24.5994	83
290	Tessekere	Women	21	Yes	2	3	3	3	3	3	3	2	3	3	20	Good	Married	None	2	122.5	95.5	47.8	159	18.9075	82
291	Tessekere	Men	27	Yes	3	3	3	3	3	3	3	3	3	3	20	Good	Married	None	2	111.5	74.5	57.8	173	19.3124	87
292	Tessekere	Men	28	Yes	2	2	3	3	3	3	3	3	3	2	17	Good	Married	None	2	120.5	81.5	54.1	175	17.6653	87
293	Tessekere	Men	23	Yes	3	3	3	2	2	2	2	2	2	2	21	Good	Single	Primary education	2	119.5	67	53.4	175	17.4367	112
294	Tessekere	Men	28	Yes	3	3	3	3	3	3	3	3	3	3	20	Good	Married	None	3	119.5	77	48	175	15.6735	82
295	Tessekere	Men	28	Yes	4	4	4	2	3	4	4	4	4	4	25	Good	Married	None	3	121	80	65.1	177	20.7795	88
296	Tessekere	Men	42	Yes	3	3	2	3	3	2	3	3	3	3	18	Good	Married	None	2	111	69	56.8	173	18.9782	102
297	Tessekere	Men	41	Yes	3	3	3	3	3	3	3	3	2	3	19	Good	Married	None	2	122.5	81.5	53.6	178	16.9171	83
298	Tessekere	Women	42	Yes	3	2	3	1	3	3	3	3	3	2	20	Good	Married	None	2	116	77.5	53.4	168	18.9201	93
299	Tessekere	Men	41	Yes	1	1	4	4	4	3	2	3	3	3	16	Good	Married	None	3	131.5	87.5	61.5	166	22.3182	83
300	Tessekere	Men	56	Yes	3	3	3	3	3	2	2	3	3	3	20	Good	Married	None	3	103	62.5	60.5	175	19.7551	85
301	Tessekere	Men	55	Yes	4	2	2	4	4	3	3	3	3	3	17	Good	Married	None	3	162.5	109	59.6	168	21.1168	81
302	Tessekere	Women	28	Yes	3	3	3	3	3	3	3	3	3	3	20	Good	Married	None	2	108	74.5	47.5	157	19.2706	87
303	Tessekere	Women	28	Yes	3	3	3	3	2	3	3	3	3	3	21	Good	Married	None	2	113	85	56.9	155	23.6837	84
304	Tessekere	Women	22	Yes	4	4	2	1	2	1	4	3	3	3	21	Good	Married	None	3	109.5	79.5	46.3	180	14.2901	77
305	Tessekere	Women	29	Yes	1	3	3	3	3	2	4	3	2	3	15	Good	Married	None	2	114.5	88.5	41.9	163	15.7703	92
306	Tessekere	Women	27	Yes	1	3	3	3	2	3	3	3	3	3	19	Good	Married	None	2	106	71	45.8	158	18.3464	97
307	Tessekere	Women	27	Yes	1	3	2	2	2	3	3	3	3	3	19	Good	Married	None	3	112.5	80	61.2	158	24.5153	86
308	Tessekere	Men	35	Yes	3	3	3	1	2	3	3	3	3	3	23	Good	Married	None	2	105.5	72	63.5	178	20.0417	107
309	Tessekere	Men	35	Yes	3	3	3	4	3	3	2	2	3	3	21	Good	Married	None	2	120	88	54.8	161	21.1412	97
310	Tessekere	Men	38	Yes	3	3	3	3	3	3	2	3	3	3	21	Good	Married	None	2	110.5	72.5	51.2	170	17.7163	88
311	Tessekere	Men	35	Yes	4	4	4	2	2	4	4	3	2	3	24	Good	Married	None	2	145	91.5	83.9	195	22.0644	83
312	Tessekere	Men	35	Yes	1	2	4	3	4	2	3	4	1	2	12	Fair	Married	None	3	120	72	58.3	171	19.9378	103
313	Tessekere	Men	34	Yes	3	3	3	4	2	2	1	3	5	4	24	Fair	Married	None	3	152	95.5	62.3	185	18.2031	96
314	Tessekere	Women	26	Yes	1	2	2	3	3	2	4	4	1	2	10	Good	Married	Primary education	2	131	90.5	74.7	168	26.4668	78
315	Tessekere	Women	25	Yes	4	4	3	3	2	1	3	3	3	4	22	Good	Married	None	2	145	85	40.6	153	17.3438	74
316	Tessekere	Women	20	Yes	4	4	5	2	2	4	3	4	4	4	28	Good	Married	Primary education	1	108	78	54.6	170	18.8927	90
317	Tessekere	Women	24	Yes	1	3	4	3	4	3	4	4	2	3	15	Good	Single	Academic cycle	3	111.5	72.5	67.3	168	23.845	95
318	Tessekere	Men	57	Yes	4	3	4	4	3	2	3	3	3	3	20	Poor	Married	Primary education	2	117	75	58.4	179	18.2266	145
319	Tessekere	Men	50	Yes	4	4	4	3	3	4	4	4	3	4	23	Fair	Married	None	1	115.5	73	54.9	186	15.8689	96
320	Tessekere	Men	43	No	2	2	3	4	4	1	4	3	1	2	10	Very good	Married	Academic cycle	4	121	80.5	85	181	25.9455	95
321	Tessekere	Men	45	Yes	5	3	5	3	1	3	4	2	4	4	28	Fair	Married	None	4	105.5	64	61.5	180	18.9815	96
322	Tessekere	Men	49	Yes	1	2	2	4	3	2	5	3	2	2	10	Very good	Married	Primary education	2	107	63.5	64.2	179	20.0368	92
323	Tessekere	Women	50	Yes	3	4	4	3	2	4	3	2	3	4	26	Good	Married	None	1	150.5	95.5	59.1	160	23.0859	107
324	Tessekere	Women	22	No	1	1	1	3	3	2	4	4	1	1	7	Good	Married	Lower secondary education	3	113	64	45.3	150	20.1333	84
325	Tessekere	Men	30	Yes	2	3	3	3	2	3	3	2	3	1	19	Good	Married	None	3	133	76.5	70.4	173	23.5223	88
326	Tessekere	Men	32	No	2	3	3	2	2	3	3	2	3	3	22	Good	Married	Lower secondary education	3	121	63.5	56.8	176	18.3368	101
327	Tessekere	Men	30	No	2	2	2	3	3	3	4	3	2	2	14	Good	Married	None	3	119.5	80	59.9	180	18.4877	87
328	Tessekere	Men	28	Yes	2	2	3	3	3	2	3	3	3	1	15	Good	Married	None	3	129.5	72	67.4	180	20.8025	101
329	Tessekere	Men	26	Yes	1	3	3	3	3	3	4	3	1	1	13	Fair	Single	Primary education	3	125.5	74.5	86.6	178	27.3324	87
330	Tessekere	Men	25	Yes	2	3	3	2	2	3	2	2	3	2	22	Good	Single	None	3	120.5	72	65.1	180	20.0926	90
331	Tessekere	Men	35	Yes	3	1	2	3	5	2	2	4	1	1	10	Good	Married	None	3	121.5	79.5	70.1	185	20.4821	91
332	Tessekere	Women	47	Yes	1	4	1	1	5	1	1	3	1	1	13	Good	Married	None	2	112.5	90.5	72	165	26.4463	136
333	Tessekere	Men	55	Yes	1	1	1	5	5	3	5	5	1	1	2	Poor	Married	None	2	152	93	85.4	185	24.9525	104
334	Tessekere	Women	25	Yes	4	4	3	1	3	3	4	3	5	5	27	Poor	Married	None	1	130.5	90	44.4	164	16.508	79
335	Tessekere	Women	21	Yes	1	3	4	2	2	3	4	4	4	4	21	Fair	Married	Lower secondary education	3	119.5	78	51.8	162	19.7378	83
336	Tessekere	Women	24	Yes	4	3	4	3	3	2	3	3	4	3	22	Good	Married	Primary education	2	114.5	86.5	64.3	154	27.1125	84
337	Tessekere	Women	20	Yes	1	3	3	1	1	4	4	2	2	2	21	Good	Divorced	None	2	112.5	65.5	55.6	170	19.2388	84
338	Tessekere	Men	35	Yes	2	5	5	2	1	1	4	4	2	5	23	Fair	Married	None	1	139.5	97.5	65.8	179	20.5362	70
339	Tessekere	Men	33	Yes	1	4	4	5	1	3	4	2	3	4	21	Excellent	Married	None	4	149.5	97	79.3	182	23.9403	77
340	Tessekere	Men	38	Yes	3	3	3	3	2	2	2	2	2	2	20	Fair	Married	None	3	137.5	92.5	48.1	176	15.5282	90
341	Tessekere	Men	25	Yes	1	1	1	5	3	3	5	3	1	1	6	Excellent	Single	None	2	123.5	81.5	67.7	185	19.7809	80
342	Tessekere	Men	20	Yes	2	3	3	2	2	3	3	2	2	2	20	Good	Single	Upper secondary education	3	122.5	70	62.6	182	18.8987	81
343	Tessekere	Women	35	Yes	2	3	3	3	3	3	3	3	1	1	15	Fair	Married	None	3	115.5	82	68.9	160	26.9141	104
344	Tessekere	Women	39	No	2	3	2	3	3	3	3	2	2	1	16	Good	Married	Primary education	2	114	77	86.8	170	30.0346	90
345	Tessekere	Men	36	Yes	2	3	3	3	2	3	4	3	2	3	18	Good	Single	Primary education	3	117	65.5	55.6	165	20.4224	81
346	Tessekere	Women	23	Yes	3	2	3	3	2	3	3	3	3	1	18	Good	Married	Primary education	4	113	76	70.5	167	25.2788	88
347	Tessekere	Women	25	No	1	2	1	3	3	3	2	3	1	1	12	Fair	Married	None	3	125	80.5	56.4	157	22.8813	90
348	Tessekere	Women	22	Yes	1	3	2	2	3	2	3	3	1	1	13	Very good	Single	None	4	118	88	57.2	175	18.6776	101
349	Tessekere	Men	45	No	2	3	2	3	3	3	4	3	1	1	13	Fair	Married	None	3	142	92.5	58.7	180	18.1173	88
350	Tessekere	Men	40	No	2	3	2	3	3	3	4	3	1	1	13	Fair	Married	None	2	118	81	81	174	26.7539	92
351	Tessekere	Women	22	Yes	3	3	2	3	3	2	3	3	2	1	15	Fair	Single	None	3	136.5	91.5	42.2	153	18.0273	87
352	Tessekere	Women	45	No	1	3	3	3	3	2	4	3	2	1	13	Fair	Married	None	3	116.5	77	58.3	158	23.3536	74
353	Tessekere	Women	41	No	3	3	3	3	3	2	4	3	2	2	16	Fair	Married	None	3	122	80.5	66.5	180	20.5247	118
354	Tessekere	Men	40	No	1	4	1	4	3	2	4	3	1	1	10	Good	Married	Primary education	3	140.5	93.5	84.8	185	24.7772	90
355	Tessekere	Men	48	Yes	2	3	2	3	3	3	4	3	2	2	15	Good	Married	None	2	148.5	93	65.6	175	21.4204	87
356	Tessekere	Men	59	Yes	1	2	2	4	3	3	5	3	1	1	9	Fair	Married	None	4	168.5	84	98.3	190	27.2299	94
357	Tessekere	Men	56	Yes	3	3	2	2	2	3	4	3	1	2	17	Fair	Married	Lower secondary education	3	161	94	72	180	22.2222	110
358	Tessekere	Men	53	Yes	1	3	3	2	2	3	4	2	1	3	18	Good	Married	Primary education	2	117.5	84	59	183	17.6177	104
359	Tessekere	Men	50	Yes	3	3	3	2	2	4	3	2	2	3	23	Fair	Married	None	2	127	81.5	62.1	186	17.9501	83
360	Tessekere	Men	68	Yes	2	2	1	3	3	3	5	3	1	2	11	Good	Married	Primary education	3	172	102	50.8	168	17.9989	86
361	Tessekere	Men	27	Yes	1	1	1	4	4	1	5	4	1	1	3	Very good	Married	None	3	137.5	83.5	70.8	185	20.6866	105
362	Tessekere	Men	34	Yes	2	3	3	3	2	3	4	2	1	1	16	Fair	Married	Primary education	3	142.5	94	74.6	174	24.64	75
363	Tessekere	Men	21	Yes	2	4	4	2	4	4	4	4	4	4	22	Good	Single	Upper secondary education	1	113	76	64.8	177	20.6837	84
364	Tessekere	Men	28	Yes	1	3	2	5	3	3	5	5	3	3	11	Very good	Married	None	2	124.5	79.5	55.7	174	18.3974	101
365	Tessekere	Women	20	Yes	3	3	3	2	2	4	4	2	2	1	20	Fair	Married	None	1	120	82.5	55.4	169	19.3971	84
366	Tessekere	Men	37	Yes	3	3	3	3	3	4	4	3	3	3	20	Good	Married	None	3	129	83	54.8	173	18.31	81
367	Tessekere	Men	36	Yes	2	2	2	2	2	2	2	2	2	3	19	Good	Married	None	3	97.5	65	53.8	178	16.9802	87
368	Tessekere	Men	21	Yes	2	3	2	2	4	2	4	4	2	2	13	Excellent	Single	Primary education	2	111.5	66.5	49.3	165	18.1084	88
369	Tessekere	Men	23	Yes	3	3	4	4	3	2	2	3	4	3	21	Good	Single	Primary education	2	115.5	67	55.3	183	16.5129	76
370	Tessekere	Men	23	Yes	2	4	4	3	2	3	4	4	2	3	19	Good	Single	Upper secondary education	1	121.5	85.5	60.3	177	19.2473	68
371	Tessekere	Men	63	Yes	4	5	3	1	1	5	4	4	3	1	25	Good	Married	None	2	136.5	90	65.9	180	20.3395	82
372	Tessekere	Women	55	Yes	4	4	4	5	1	5	5	5	1	1	17	Good	Married	None	2	152	85.5	53.7	160	20.9766	177
373	Tessekere	Men	29	Yes	1	1	2	4	4	2	4	4	2	2	8	Excellent	Married	None	1	129.5	78.5	52.4	171	17.92	86
374	Tessekere	Men	23	Yes	3	4	3	2	2	3	4	3	3	3	22	Excellent	Single	None	2	137.5	75	46.5	168	16.4753	90
375	Tessekere	Men	26	Yes	1	3	2	4	3	2	4	2	2	2	13	Very good	Single	None	2	138.5	82.5	60.1	170	20.7958	68
376	Tessekere	Women	38	Yes	3	3	2	3	3	3	4	3	2	2	16	Fair	Married	None	3	135	103.5	65.7	162	25.0343	76
377	Tessekere	Women	34	Yes	3	4	4	4	2	2	3	3	3	4	22	Very good	Married	Primary education	2	102.5	68.5	82.2	172	27.7853	98
378	Tessekere	Women	33	Yes	3	3	1	4	3	3	5	4	1	2	11	Very good	Married	Primary education	3	150.5	98.5	44	167	15.7768	103
379	Tessekere	Women	36	Yes	2	3	3	4	3	4	4	4	3	1	15	Fair	Married	Academic cycle	4	110	78.5	65.7	171	22.4685	101
380	Tessekere	Men	31	Yes	2	2	3	5	4	2	4	4	1	1	8	Fair	Married	Primary education	1	117.5	74	79.1	182	23.88	98
381	Tessekere	Women	51	Yes	1	2	1	3	4	1	5	4	1	1	5	Good	Married	None	2	137	95.5	77.2	160	30.1562	104
382	Tessekere	Women	54	Yes	1	3	3	3	2	2	3	3	2	3	17	Fair	Married	None	3	135.5	77.5	50.5	160	19.7266	88
383	Tessekere	Women	55	Yes	1	5	5	5	2	4	4	1	4	4	25	Fair	Married	None	3	130.5	78	52.2	159	20.6479	83
384	Tessekere	Men	39	Yes	3	3	3	3	3	3	3	3	3	3	20	Good	Married	None	2	146	90	46.8	171	16.0049	86
385	Tessekere	Women	70	Yes	3	2	3	4	3	3	3	3	2	2	16	Fair	Married	None	3	124.5	75	43.5	185	12.71	94
386	Tessekere	Women	40	Yes	4	3	3	3	4	2	4	4	2	2	15	Poor	Married	None	4	135.5	95.5	45	169	15.7558	96
387	Tessekere	Women	45	Yes	3	3	3	4	4	3	4	4	3	3	16	Fair	Married	None	3	121.5	93	47.5	163	17.878	84
388	Tessekere	Women	71	Yes	3	3	3	4	4	3	4	4	2	3	15	Good	Married	None	3	129	77	79.7	153	34.0467	99
389	Tessekere	Men	20	Yes	3	3	2	3	3	3	1	2	2	3	21	Fair	Single	None	3	131.5	70.5	57.9	162	22.0622	66
390	Tessekere	Men	20	No	3	3	3	3	3	3	2	1	3	3	23	Good	Single	None	3	116	72.5	49.6	156	20.3813	89
391	Tessekere	Men	27	Yes	2	2	3	4	4	2	4	4	2	2	11	Good	Married	None	4	126.5	72.5	50	165	18.3655	94
392	Tessekere	Men	25	Yes	3	3	3	3	3	2	3	2	2	2	18	Good	Divorced	None	3	113.5	63	43.8	165	16.0882	76
393	Tessekere	Men	24	No	2	2	4	3	3	4	4	4	4	2	18	Fair	Single	None	2	140	74	63	175	20.5714	75
394	Tessekere	Men	20	Yes	3	3	1	4	3	3	2	4	4	4	19	Good	Single	Lower secondary education	3	115.5	73.5	63.3	177	20.2049	94
395	Tessekere	Women	39	Yes	4	4	2	4	4	3	4	3	3	3	18	Poor	Married	None	3	120	90	50	170	17.301	92
396	Tessekere	Women	30	Yes	4	2	2	2	3	3	3	3	3	3	20	Fair	Married	None	4	104.5	80	54.5	176	17.5943	90
397	Tessekere	Women	38	Yes	4	4	3	2	4	2	4	4	3	2	18	Fair	Married	None	4	101.5	68	63.7	170	22.0415	89
398	Tessekere	Men	30	Yes	2	2	3	4	4	2	4	4	2	2	11	Good	Married	None	4	132	100	36.4	166	13.2095	69
399	Tessekere	Men	34	Yes	3	2	3	4	5	2	4	4	2	2	11	Fair	Married	None	3	109.5	65.5	55.3	182	16.6948	73
400	Tessekere	Women	21	Yes	3	3	3	3	2	2	5	5	5	5	20	Very good	Married	None	4	113	79	51	176	16.4644	102
401	Tessekere	Women	22	Yes	2	3	3	3	3	3	5	4	2	3	15	Fair	Married	None	4	106.5	69.5	54	177	17.2364	96
402	Tessekere	Women	27	Yes	2	2	2	3	4	4	5	4	2	2	12	Fair	Married	None	4	111	81.5	36	164	13.3849	96
403	Tessekere	Women	20	Yes	2	4	2	4	4	2	2	4	2	2	14	Good	Married	Primary education	4	93	66	51.7	169	18.1016	100
404	Tessekere	Women	24	Yes	2	2	2	4	4	2	3	3	3	3	14	Fair	Married	None	4	108	78.5	43.4	163	16.3348	90
405	Tessekere	Men	48	Yes	3	2	3	4	3	3	5	4	4	4	17	Good	Married	None	3	110.5	74.5	69.4	180	21.4198	82
406	Tessekere	Men	41	Yes	4	2	2	4	3	2	2	2	2	2	17	Fair	Married	None	3	108.5	74	41.4	168	14.6684	86
407	Tessekere	Men	48	Yes	4	4	4	4	2	4	3	3	2	4	24	Fair	Single	None	1	130.5	86	60	180	18.5185	92
408	Tessekere	Men	21	Yes	4	2	4	2	4	2	4	4	2	2	16	Poor	Married	None	3	137.5	75	56.7	173	18.9448	80
409	Tessekere	Men	20	Yes	3	2	2	2	2	3	3	2	3	2	20	Good	Married	None	3	151	69.5	62.8	166	22.79	94
410	Tessekere	Men	30	Yes	3	3	3	4	3	3	3	3	3	3	19	Good	Married	None	3	126	93	56.4	174	18.6286	70
411	Tessekere	Men	20	Yes	3	4	3	4	2	4	4	4	2	3	19	Excellent	Single	Upper secondary education	4	128	92.5	65.9	179	20.5674	72
412	Tessekere	Men	52	Yes	1	1	1	4	4	4	4	4	2	2	9	Fair	Married	None	3	131.5	83	67.4	176	21.7588	88
413	Tessekere	Women	54	Yes	3	2	2	4	4	2	5	4	2	3	11	Fair	Married	None	4	88.5	52.5	46.6	160	18.2031	89
414	Tessekere	Women	62	Yes	3	3	3	3	3	3	3	3	3	3	20	Fair	Married	None	4	120	83	45.2	174	14.9293	69
415	Tessekere	Men	60	Yes	3	4	2	2	3	3	4	4	2	2	17	Good	Married	None	4	130.5	79.5	50	174	16.5147	90
416	Tessekere	Women	45	No	5	5	4	2	2	4	3	2	4	5	32	Poor	Widowed	None	2	108	75	49.8	164	18.5158	86
417	Tessekere	Men	46	Yes	4	4	4	3	3	4	4	4	5	5	26	Fair	Married	None	3	127	79.5	58.1	175	18.9714	85
418	Tessekere	Women	30	No	2	3	4	3	3	2	2	2	4	3	22	Fair	Married	None	3	125	86.5	61.3	166	22.2456	85
419	Tessekere	Women	49	No	4	4	5	2	2	4	2	2	4	4	31	Poor	Married	None	2	131	85.5	40.9	151	17.9378	79
420	Tessekere	Men	28	No	3	4	3	3	3	4	4	3	4	4	23	Fair	Married	None	2	114	57	60.7	182	18.3251	81
421	Tessekere	Men	20	Yes	3	3	3	3	4	3	4	3	3	3	18	Good	Single	Primary education	3	141.5	87	56	171	19.1512	94
422	Tessekere	Men	23	Yes	2	3	2	3	2	2	5	3	4	2	16	Fair	Single	None	3	122	81.5	54.1	180	16.6975	73
423	Tessekere	Men	18	Yes	1	1	1	4	4	1	4	3	1	1	5	Good	Single	None	3	98	66.5	49.7	170	17.1972	97
424	Tessekere	Men	21	Yes	3	3	3	4	3	3	3	4	4	4	20	Fair	Married	None	3	124	86.5	60.6	163	22.8085	87
425	Tessekere	Men	22	Yes	4	3	2	3	4	3	1	2	4	4	24	Fair	Married	None	3	109	63.5	51.6	176	16.6581	159
426	Tessekere	Men	20	Yes	3	5	3	3	3	1	1	2	3	4	24	Fair	Married	None	3	112	74	59.7	180	18.4259	86
427	Tessekere	Men	30	Yes	3	4	3	3	3	4	4	3	4	3	22	Excellent	Married	None	2	111.5	79	50.3	178	15.8755	91
428	Tessekere	Men	39	Yes	3	4	3	3	4	3	3	3	4	4	22	Good	Married	None	2	106	78.5	58	161	22.3757	81
429	Tessekere	Men	32	Yes	1	4	3	3	3	3	3	3	4	3	20	Fair	Married	None	3	95	65	54.5	182	16.4533	96
430	Tessekere	Women	20	Yes	5	5	5	4	2	1	4	3	4	4	25	Good	Single	None	3	110	70	52.8	178	16.6646	84
431	Tessekere	Women	20	Yes	3	3	2	1	2	2	3	1	3	2	22	Good	Married	None	3	123	83	40.4	151	17.7185	88
432	Tessekere	Women	24	Yes	3	3	1	2	2	3	2	2	4	2	22	Fair	Married	None	2	108	77.5	42.7	151	18.7272	130
433	Tessekere	Women	27	Yes	4	4	5	5	3	5	5	3	4	5	25	Poor	Married	Primary education	1	114.5	73	65	177	20.7476	97
434	Tessekere	Women	26	Yes	1	1	1	3	5	2	5	4	1	3	6	Fair	Married	None	3	117	83.5	72.9	173	24.3576	84
435	Tessekere	Women	24	Yes	1	2	1	1	1	4	5	1	1	1	16	Poor	Married	None	4	96	67	48.8	167	17.4979	109
436	Tessekere	Women	29	Yes	5	4	5	1	1	2	5	3	4	5	29	Fair	Married	Primary education	3	87	50	78	168	27.6361	136
437	Tessekere	Men	55	No	3	4	4	2	2	2	1	3	4	5	28	Poor	Married	None	1	113.5	79	50.3	180	15.5247	103
438	Tessekere	Women	42	Yes	1	1	1	1	2	2	4	3	1	1	11	Fair	Married	None	1	106.5	74	59.7	166	21.665	89
439	Tessekere	Women	59	No	3	3	1	3	2	3	3	2	4	3	21	Good	Married	None	3	149	89	69	177	22.0243	96
440	Tessekere	Women	48	Yes	3	3	3	2	3	3	2	3	3	3	22	Good	Married	None	3	109.5	80.5	56.8	156	23.3399	93
441	Tessekere	Women	63	Yes	1	2	2	4	2	2	5	2	1	2	11	Fair	Married	None	3	155.5	87.5	44.6	155	18.564	88
442	Tessekere	Women	63	Yes	3	3	4	3	2	4	4	3	4	4	24	Fair	Single	None	3	138.5	86	51.3	157	20.8122	113
443	Tessekere	Men	73	Yes	3	4	1	1	2	3	3	3	1	3	20	Poor	Married	None	4	165	93.5	68.3	183	20.3948	140
444	Tessekere	Women	80	Yes	4	4	4	1	1	1	2	2	4	2	27	Poor	Married	None	2	125	90	45.5	138	23.892	101
445	Tessekere	Women	80	Yes	1	3	1	2	2	1	5	4	1	1	9	Poor	Married	None	3	136	89.5	34.8	174	11.4943	81
446	Tessekere	Men	20	Yes	1	2	1	3	1	2	3	3	3	2	15	Good	Married	None	3	120.5	72	52	189	14.5573	82
447	Tessekere	Men	20	Yes	1	3	3	2	2	3	4	3	2	2	17	Good	Single	None	3	121	79.5	64.3	172	21.7347	79
448	Tessekere	Men	24	Yes	1	2	1	3	3	2	2	3	2	2	13	Good	Married	None	4	134.5	78	56	178	17.6745	85
449	Tessekere	Men	20	Yes	1	1	3	3	2	3	3	3	2	3	16	Good	Single	Primary education	3	111	64	52	164	19.3337	91
450	Tessekere	Men	20	Yes	1	2	1	3	2	2	3	2	2	2	14	Good	Single	Primary education	3	142	94.5	55.8	172	18.8615	86
451	Tessekere	Women	39	Yes	4	3	3	2	2	3	2	2	3	3	25	Fair	Married	None	3	103	73.5	59	169	20.6575	79
452	Tessekere	Women	39	Yes	3	3	1	3	2	2	2	3	3	3	19	Fair	Married	None	3	104	72	59	173	19.7133	85
453	Tessekere	Women	38	Yes	2	3	2	3	3	2	3	3	2	2	15	Fair	Married	None	3	111.5	82.5	47	163	17.6898	84
454	Tessekere	Men	42	Yes	1	2	1	1	4	2	3	1	1	2	14	Fair	Married	None	3	113	83.5	56	179	17.4776	86
455	Tessekere	Men	49	Yes	3	3	3	2	2	3	4	3	3	3	21	Fair	Married	None	3	99.5	75	54.8	179	17.1031	82
456	Tessekere	Men	59	Yes	3	3	3	2	2	3	2	3	2	3	22	Poor	Married	None	2	122	73.5	52	173	17.3745	82
457	Tessekere	Men	50	Yes	1	1	2	2	2	2	3	2	3	2	16	Fair	Married	None	3	110	79.5	64.1	164	23.8325	81
458	Tessekere	Women	47	No	1	3	1	2	3	2	3	3	2	2	14	Fair	Widowed	None	3	140.5	92.5	63	173	21.0498	82
459	Tessekere	Women	41	Yes	1	3	1	3	3	2	3	3	2	2	13	Fair	Married	None	2	137	88.5	48.6	169	17.0162	82
460	Tessekere	Women	50	Yes	2	3	1	3	3	2	3	3	2	2	14	Fair	Married	None	3	117.5	73.5	49	157	19.8791	86
461	Tessekere	Women	75	Yes	1	1	1	2	2	4	3	2	2	3	17	Fair	Widowed	None	2	182	84	37	135	20.3018	93
462	Tessekere	Women	53	Yes	1	1	1	2	1	2	3	2	3	3	17	Fair	Married	None	3	128	78.5	67.8	169	23.7387	75
463	Tessekere	Women	60	Yes	2	2	2	3	3	3	3	2	2	2	16	Fair	Married	None	3	150	89	65	153	27.7671	80
464	Tessekere	Women	73	No	1	1	1	2	2	3	2	2	1	1	14	Fair	Widowed	None	2	122.5	74	44.3	152	19.1742	89
465	Tessekere	Women	20	Yes	1	2	1	3	3	2	3	3	2	2	12	Good	Married	None	3	118	96	56	163	21.0772	87
466	Tessekere	Women	20	Yes	2	2	2	2	2	2	2	2	2	3	19	Fair	Married	None	4	122	82.5	59	183	17.6177	78
467	Tessekere	Women	20	Yes	3	3	3	2	2	3	3	2	3	2	22	Good	Married	Primary education	4	136.5	88.5	33	159	13.0533	86
468	Tessekere	Women	20	Yes	1	1	1	3	4	1	4	3	2	2	8	Good	Married	Lower secondary education	3	109	74	48.7	163	18.3296	99
469	Tessekere	Women	22	No	1	1	1	2	2	3	2	2	3	3	18	Good	Married	None	3	99.5	73.5	37.3	149	16.801	88
470	Tessekere	Men	35	Yes	2	3	3	3	2	3	3	2	3	3	21	Fair	Married	Primary education	3	95.5	80	63.7	184	18.815	88
471	Tessekere	Men	35	Yes	1	2	1	3	3	2	3	2	2	2	13	Good	Married	None	3	124.5	74.5	41.7	165	15.3168	76
472	Tessekere	Men	30	Yes	2	3	2	3	1	2	3	3	2	3	18	Good	Married	None	3	116.5	76.5	55	185	16.0701	80
473	Tessekere	Men	32	Yes	2	2	2	3	2	2	4	3	2	2	14	Good	Married	None	3	115.5	77	61	186	17.6321	85
474	Tessekere	Men	35	Yes	3	3	3	3	3	2	2	2	2	2	19	Fair	Married	None	3	116	77.5	62	160	24.2188	72
475	Tessekere	Women	30	Yes	2	3	2	4	3	3	2	4	4	3	18	Good	Married	None	2	96	68	31	160	12.1094	83
476	Tessekere	Women	30	Yes	4	4	4	3	3	4	4	3	2	2	21	Fair	Married	None	3	126.5	96.5	52	171	17.7832	84
477	Tessekere	Men	20	Yes	3	4	4	4	3	4	3	4	4	3	22	Good	Single	Upper secondary education	2	119.5	62	58	175	18.9388	99
478	Tessekere	Men	22	Yes	2	2	3	4	3	4	3	4	3	2	16	Good	Married	Primary education	2	128.5	60.5	55	180	16.9753	88
479	Tessekere	Men	20	Yes	4	4	3	3	4	3	4	3	4	2	20	Good	Married	Primary education	2	120	81.5	53	170	18.3391	77
480	Tessekere	Men	21	Yes	3	4	2	4	4	3	2	3	2	3	18	Good	Single	Primary education	2	130	92.5	53	171	18.1252	81
481	Tessekere	Men	29	Yes	4	3	3	4	3	4	3	3	2	2	19	Fair	Married	None	2	113	74	45	168	15.9439	70
482	Tessekere	Men	23	Yes	3	3	2	4	3	4	2	4	3	3	19	Good	Single	Lower secondary education	3	124	66.5	67	190	18.5596	86
483	Tessekere	Men	29	Yes	3	4	3	4	3	4	3	4	3	3	20	Fair	Married	None	2	128	80	61	187	17.444	80
484	Tessekere	Women	30	Yes	3	4	4	4	4	3	3	4	4	2	19	Fair	Married	Primary education	3	99.5	76	45	165	16.5289	94
485	Tessekere	Men	39	Yes	4	4	4	3	4	3	4	3	4	4	23	Fair	Married	None	2	98.5	66.5	62	186	17.9211	84
486	Tessekere	Women	20	Yes	4	4	3	3	4	4	4	4	3	3	20	Fair	Married	None	2	131	91	44	164	16.3593	84
487	Tessekere	Women	24	Yes	2	3	4	4	3	4	4	4	3	3	18	Fair	Married	None	2	103.5	66	56	175	18.2857	90
488	Tessekere	Women	29	Yes	2	3	2	4	3	4	5	4	3	2	14	Good	Married	None	2	107.5	65	52	170	17.9931	79
489	Tessekere	Women	21	Yes	4	4	4	3	3	3	3	2	3	4	25	Good	Married	Lower secondary education	2	116.5	75.5	40	160	15.625	86
490	Tessekere	Women	29	Yes	1	1	3	4	3	3	3	4	1	2	11	Good	Married	None	2	112	70	54	163	20.3244	94
491	Tessekere	Women	26	Yes	3	4	2	3	2	3	4	3	2	3	19	Fair	Married	Primary education	1	123.5	92.5	52	164	19.3337	75
492	Tessekere	Women	21	Yes	3	4	3	3	3	4	3	4	3	3	21	Good	Married	None	3	118.5	87	64	180	19.7531	79
493	Tessekere	Women	20	Yes	4	4	3	4	3	2	3	3	4	3	21	Fair	Married	None	1	119	84	57	160	22.2656	92
494	Tessekere	Women	23	Yes	2	3	2	3	2	3	4	4	2	4	17	Good	Married	None	2	107	72.5	58	164	21.5645	94
495	Tessekere	Men	40	Yes	4	4	3	4	4	3	4	4	3	2	17	Good	Married	None	3	131.5	97	73	175	23.8367	83
496	Tessekere	Men	52	Yes	4	3	3	3	4	3	4	4	2	2	16	Fair	Married	None	2	114.5	79	83	177	26.493	79
497	Tessekere	Men	56	Yes	4	3	4	4	3	4	4	3	4	4	23	Fair	Married	None	2	121	85	50	176	16.1415	89
498	Tessekere	Men	42	Yes	4	3	4	2	4	4	4	2	3	5	25	Fair	Married	None	2	130.5	79	60	188	16.976	78
499	Tessekere	Men	32	Yes	4	3	3	3	3	4	3	4	4	3	22	Fair	Married	Primary education	1	131	86	65	188	18.3907	108
500	Tessekere	Women	56	Yes	3	4	3	3	4	4	3	3	2	2	19	Fair	Married	None	3	173.5	109.5	65	160	25.3906	97
